# Supplementary material for: Therapeutic manipulation of IKBKAP mis-splicing with a small molecule to cure familial dysautonomia
Source: Nat Commun. 2021 Jul 23;12:4507. doi: 10.1038/s41467-021-24705-5 (PMC8302731; doi:10.1038/s41467-021-24705-5)
Supplement: Supplementary file 2 — supplementary data 1 [file 41467_2021_24705_MOESM2_ESM.xlsx]

## Sheet: Sheet1
Location	Exon	GID	Symbol	Gene_Type	Variant_Type	Pt42_DMSO	Pt42_RECTAS	Pt50_DMSO	Pt50_RECTAS	dPSI(Pt42)	dPSI(Pt50)	dPSI_Ave	|dPSI|*
1:Minus:222584128:222579872:222579759:222577643	ENST00000350027.E4	ENSG00000143498	TAF1A	protein_coding	coding_variant	0	0.795918	0.5	0.954545	0.795918	0.454545	0.625231	0.625231
9:Minus:108900260:108899895:108899822:108898749	ENST00000374647.E20	ENSG00000070061	IKBKAP	protein_coding	coding_variant	0.333333	0.756097	0.225806	0.948718	0.422764	0.722912	0.572838	0.572838
19:Minus:13936367:13936044:13935980:13935830	ENST00000645954.E4	ENSG00000132000	PODNL1	protein_coding	coding_variant	0	0.75	0.612903	0.916667	0.75	0.303764	0.526882	0.526882
15:Plus:28655420:28655495:28655691:28655796	ENST00000529624.E22	ENSG00000206149	HERC2P9	transcribed_unprocessed_pseudogene	non_coding_variant	0.525547	0.929412	0.453489	0.943299	0.403865	0.48981	0.446837	0.446837
10:Minus:34317107:34284245:34284135:34269899	ENST00000374789.E21	ENSG00000148498	PARD3	protein_coding	coding_variant	0.363636	1	0.691358	0.813084	0.636364	0.121726	0.379045	0.379045
13:Plus:42308609:42313047:42313130:42313894	ENST00000025301.E10	ENSG00000023516	AKAP11	protein_coding	coding_variant	0.1	0.529411	0.416667	0.733333	0.429411	0.316666	0.373038	0.373038
7:Minus:124892266:124871041:124870911:124863640	ENST00000357628.E7	ENSG00000128513	POT1	protein_coding	coding_variant	0.380597	0.738637	0.375	0.75	0.35804	0.375	0.36652	0.36652
9:Minus:136410328:136410239:136410090:136409067	ENST00000357365.E2	ENSG00000165689	ENTR1	protein_coding	coding_variant	0.214286	0.65	0.357143	0.571428	0.435714	0.214285	0.325	0.325
4:Plus:80191569:80194113:80194239:80196013	ENST00000339711.E3	ENSG00000152784	PRDM8	protein_coding	coding_variant	0.703703	0.875	0.470588	0.939394	0.171297	0.468806	0.320051	0.320051
16:Plus:87984259:88004295:88004411:88006090	ENST00000393207.E5	ENSG00000172530	BANP	protein_coding	coding_variant	0.563636	0.925	0.664557	0.903061	0.361364	0.238504	0.299934	0.299934
6:Minus:109481075:109476930:109476763:109476258	ENST00000230122.E3	ENSG00000112365	ZBTB24	protein_coding	coding_variant	0.833333	1	0.523809	0.944445	0.166667	0.420636	0.293652	0.293652
1:Plus:19890533:19894368:19894480:19897540	ENST00000375120.E3	ENSG00000169914	OTUD3	protein_coding	coding_variant	0.739131	1	0.6875	1	0.260869	0.3125	0.286685	0.286685
11:Minus:535416:534375:534212:533944	ENST00000451590.E2	ENSG00000174775	HRAS	protein_coding	coding_variant	0.473684	0.842105	0.615385	0.818182	0.368421	0.202797	0.285609	0.285609
12:Minus:53171882:53171441:53171326:53170502	ENST00000267085.E8	ENSG00000139631	CSAD	protein_coding	coding_variant	0.509434	0.76	0.375	0.676471	0.250566	0.301471	0.276018	0.276018
3:Plus:9903412:9904032:9904151:9906364	ENST00000383814.E3	ENSG00000163701	IL17RE	protein_coding	coding_variant	0.864865	0.832	0.421053	1	-0.032865	0.578947	0.273041	0.273041
7:Minus:44078740:44076629:44076509:44074530	ENST00000242248.E6	ENSG00000122678	POLM	protein_coding	coding_variant	0.533333	0.666667	0.32	0.708861	0.133334	0.388861	0.261097	0.261097
21:Minus:36962036:36948287:36947333:36938994	ENST00000399120.E3	ENSG00000159267	HLCS	protein_coding	coding_variant	0.078947	0.346154	0	0.25	0.267207	0.25	0.258603	0.258603
16:Minus:88725416:88725080:88725009:88723971	ENST00000301015.E30	ENSG00000103335	PIEZO1	protein_coding	coding_variant	0.292683	0.74026	0.545454	0.6	0.447577	0.054546	0.251061	0.251061
19:Plus:18135841:18137239:18137361:18139015	ENST00000262811.E18	ENSG00000099308	MAST3	protein_coding	coding_variant	1	1	0.5	1	0	0.5	0.25	0.25
15:Minus:48151473:48151171:48151100:48149371	ENST00000324324.E14	ENSG00000104177	MYEF2	protein_coding	coding_variant	0.5	1	0.463414	0.461539	0.5	-0.001875	0.249062	0.249062
9:Minus:127735120:127734564:127734299:127733560	ENST00000373284.E2	ENSG00000160404	TOR2A	protein_coding	coding_variant	0.436364	0.794118	0.342857	0.467213	0.357754	0.124356	0.241055	0.241055
2:Plus:206596162:206609910:206610000:206617579	ENST00000264377.E25	ENSG00000114948	ADAM23	protein_coding	coding_variant	0.541667	0.777778	0.625	0.866666	0.236111	0.241666	0.238889	0.238889
3:Plus:66221127:66236544:66236700:66243203	ENST00000354883.E3	ENSG00000144741	SLC25A26	protein_coding	coding_variant	0.27907	0.456521	0.388889	0.6875	0.177451	0.298611	0.238031	0.238031
2:Plus:205401123:205440370:205440672:205499896	ENST00000406610.E20	ENSG00000116117	PARD3B	protein_coding	coding_variant	1	0.97561	0.5	1	-0.02439	0.5	0.237805	0.237805
10:Minus:101783273:101782924:101782839:101782597	ENST00000370110.E2	ENSG00000107833	NPM3	protein_coding	coding_variant	0.625	0.947368	0.731708	0.882353	0.322368	0.150645	0.236507	0.236507
12:Minus:89466770:89459718:89459638:89425379	ENST00000313546.E10	ENSG00000139323	POC1B	protein_coding	coding_variant	0.6	0.75	0.444444	0.767442	0.15	0.322998	0.236499	0.236499
12:Plus:8921065:8921601:8921750:8922633	ENST00000543824.E6	ENSG00000111752	PHC1	protein_coding	coding_variant	0.655738	0.926829	0.691176	0.888889	0.271091	0.197713	0.234402	0.234402
2:Plus:196639778:196646341:196646504:196656633	ENST00000389175.E2	ENSG00000144395	CCDC150	protein_coding	coding_variant	0.666667	0.466667	0.333332	1	-0.2	0.666668	0.233334	0.233334
16:Minus:31084558:31084335:31084119:31083809	ENST00000533518.E12,ENST00000280606.E10	ENSG00000255439	AC135050.2	protein_coding	coding_variant,coding_variant	0.714285	0.733333	0.555555	1	0.019048	0.444445	0.231747	0.231747
10:Plus:5714207:5717659:5717750:5720544	ENST00000645567.E6	ENSG00000108021	FAM208B	protein_coding	coding_variant	0.351351	0.880597	0.462687	0.396226	0.529246	-0.066461	0.231392	0.231392
10:Plus:1072293:1077907:1078003:1080011	ENST00000358220.E3	ENSG00000047056	WDR37	protein_coding	coding_variant	0.714286	1	0.823529	1	0.285714	0.176471	0.231093	0.231093
3:Plus:44651259:44652557:44652701:44658701	ENST00000396056.E3	ENSG00000169981	ZNF35	protein_coding	coding_variant	0.777778	1	0.62	0.846154	0.222222	0.226154	0.224188	0.224188
13:Minus:37012192:37010655:37010552:37009809	ENST00000350612.E25	ENSG00000102710	SUPT20H	protein_coding	coding_variant	0.302521	0.4375	0.155172	0.462687	0.134979	0.307515	0.221247	0.221247
7:Minus:149619924:149558839:149558608:149553016	ENST00000463567.E4	ENSG00000133624	ZNF767P	transcribed_unprocessed_pseudogene	non_coding_variant	0.777778	0.95	0.736842	1	0.172222	0.263158	0.21769	0.21769
11:Minus:18321946:18317907:18317751:18312024	ENST00000349215.E2	ENSG00000110756	HPS5	protein_coding	coding_variant	0.341085	0.486956	0.321053	0.608696	0.145871	0.287643	0.216757	0.216757
9:Minus:91355883:91325404:91325318:91298076	ENST00000375731.E4	ENSG00000148090	AUH	protein_coding	coding_variant	0.646154	1	0.923077	1	0.353846	0.076923	0.215384	0.215384
2:Plus:85354829:85355076:85355170:85355555	ENST00000409344.E2	ENSG00000115459	ELMOD3	protein_coding	coding_variant	0.258065	0.333334	0.434783	0.789474	0.075269	0.354691	0.21498	0.21498
10:Minus:34337275:34336243:34336199:34331344	ENST00000374789.E18	ENSG00000148498	PARD3	protein_coding	coding_variant	0.277778	0.857143	0.5625	0.409091	0.579365	-0.153409	0.212978	0.212978
10:Minus:73536269:73534770:73534600:73530835	ENST00000339859.E11	ENSG00000166348	USP54	protein_coding	coding_variant	0	0.173913	0.1	0.339806	0.173913	0.239806	0.20686	0.20686
5:Plus:71604468:71626640:71626753:71632121	ENST00000340941.E7	ENSG00000131844	MCCC2	protein_coding	coding_variant	0.734694	0.828571	0.534884	0.85	0.093877	0.315116	0.204496	0.204496
4:Minus:56387362:56384341:56384070:56382597	ENST00000205214.E2	ENSG00000157426	AASDH	protein_coding	coding_variant	0.4375	1	0.785714	0.629629	0.5625	-0.156085	0.203207	0.203207
11:Plus:93702637:93702776:93702919:93706745	ENST00000325212.E17	ENSG00000166004	CEP295	protein_coding	coding_variant	0.3	0.714286	0.490909	0.48	0.414286	-0.010909	0.201688	0.201688
20:Plus:41352867:41354645:41354737:41354820	ENST00000373257.E12	ENSG00000132793	LPIN3	protein_coding	coding_variant	0.882353	0.935484	0.652174	1	0.053131	0.347826	0.200478	0.200478
6:Minus:17669293:17669028:17668975:17665385	ENST00000262077.E8	ENSG00000124789	NUP153	protein_coding	coding_variant	0.730769	0.882353	0.454545	0.703704	0.151584	0.249159	0.200372	0.200372
17:Minus:37181201:37179406:37179260:37162050	ENST00000616317.E41	ENSG00000278540	ACACA	protein_coding	coding_variant	0.75	1	0.850746	1	0.25	0.149254	0.199627	0.199627
14:Minus:50334565:50332432:50332262:50330181	ENST00000395834.E8	ENSG00000100490	CDKL1	protein_coding	coding_variant	0.67742	0.804878	0.415384	0.686099	0.127458	0.270715	0.199086	0.199086
13:Minus:52136116:52135863:52135729:52133815	ENST00000618534.E14	ENSG00000136098	NEK3	protein_coding	coding_variant	0.862069	0.974026	0.714286	1	0.111957	0.285714	0.198835	0.198835
14:Plus:88391455:88393393:88393488:88396156	ENST00000393545.E3	ENSG00000042317	SPATA7	protein_coding	coding_variant	0.3125	0.558139	0.315789	0.467533	0.245639	0.151744	0.198692	0.198692
5:Minus:137948955:137946311:137946228:137945997	ENST00000033079.E18	ENSG00000031003	FAM13B	protein_coding	coding_variant	0.666667	0.929577	0.686747	0.807692	0.26291	0.120945	0.191927	0.191927
7:Plus:95813337:95828057:95828116:95869883	ENST00000324972.E5	ENSG00000158560	DYNC1I1	protein_coding	coding_variant	0.694915	0.727273	0.449438	0.8	0.032358	0.350562	0.19146	0.19146
6:Minus:138929977:138926481:138926401:138921124	ENST00000450536.E10	ENSG00000135597	REPS1	protein_coding	coding_variant	0.384615	0.769231	0.40625	0.4	0.384616	-0.00625	0.189183	0.189183
14:Plus:60092419:60107586:60108327:60114700	ENST00000406854.E2	ENSG00000126773	PCNX4	protein_coding	coding_variant	0.548077	0.857143	0.753219	0.820823	0.309066	0.067604	0.188335	0.188335
3:Plus:52198255:52198672:52198848:52199221	ENST00000394965.E2	ENSG00000023330	ALAS1	protein_coding	coding_variant	0.733333	0.931034	0.75	0.928571	0.197701	0.178571	0.188136	0.188136
3:Minus:46683782:46683326:46683130:46682094	ENST00000318962.E10	ENSG00000178038	ALS2CL	protein_coding	coding_variant	0.8	1	0.826087	1	0.2	0.173913	0.186956	0.186956
3:Plus:9932703:9932820:9932858:9932953	ENST00000295981.E18	ENSG00000163702	IL17RC	protein_coding	coding_variant	0.483871	0.486486	0.302325	0.672414	0.002615	0.370089	0.186352	0.186352
1:Plus:186174642:186178416:186178766:186182168	ENST00000271588.E104	ENSG00000143341	HMCN1	protein_coding	coding_variant	0.48913	0.636364	0.408284	0.629371	0.147234	0.221087	0.184161	0.184161
15:Minus:72251207:72250954:72250845:72250092	ENST00000569795.E18	ENSG00000137817	PARP6	protein_coding	coding_variant	0.568345	0.690265	0.431373	0.675214	0.12192	0.243841	0.182881	0.182881
1:Plus:1308720:1308915:1308972:1309086	ENST00000379031.E2	ENSG00000169972	PUSL1	protein_coding	coding_variant	0.4	0.701754	0.328358	0.392157	0.301754	0.063799	0.182776	0.182776
10:Minus:63264651:63219983:63219878:63217331	ENST00000399262.E4	ENSG00000171988	JMJD1C	protein_coding	coding_variant	0.716814	0.927272	0.661017	0.811476	0.210458	0.150459	0.180459	0.180459
9:Plus:127404991:127405420:127405565:127407112	ENST00000373371.E9	ENSG00000136856	SLC2A8	protein_coding	coding_variant	0.428571	0.909091	1	0.875	0.48052	-0.125	0.17776	0.17776
15:Minus:29720358:29720016:29719777:29719138	ENST00000346128.E20	ENSG00000104067	TJP1	protein_coding	coding_variant	0.331035	0.517454	0.361345	0.530201	0.186419	0.168856	0.177637	0.177637
3:Minus:48182929:48180840:48180721:48177988	ENST00000302506.E6	ENSG00000164045	CDC25A	protein_coding	coding_variant	1	1	0.647059	1	0	0.352941	0.17647	0.17647
12:Plus:100901840:100922226:100922330:100939315	ENST00000644049.E5	ENSG00000151572	ANO4	protein_coding	coding_variant	0.181818	0.516129	0.25	0.266667	0.334311	0.016667	0.175489	0.175489
5:Plus:177371396:177371475:177371589:177371873	ENST00000408923.E14	ENSG00000169220	RGS14	protein_coding	coding_variant	0.9375	1	0.666667	0.954545	0.0625	0.287878	0.175189	0.175189
17:Plus:32365487:32366665:32366757:32367772	ENST00000321233.E8	ENSG00000010244	ZNF207	protein_coding	coding_variant	0.620908	0.815959	0.618298	0.771648	0.195051	0.15335	0.1742	0.1742
19:Plus:39420852:39420949:39420996:39421075	ENST00000425673.E14	ENSG00000090924	PLEKHG2	protein_coding	coding_variant	0.642857	0.789474	0.608696	0.809524	0.146617	0.200828	0.173723	0.173723
17:Plus:77281554:77307141:77307197:77402059	ENST00000427177.E2	ENSG00000184640	2019-09-09	protein_coding	coding_variant	0.751608	0.740964	0.328746	0.68639	-0.010644	0.357644	0.1735	0.1735
10:Minus:34470085:34450448:34450317:34401917	ENST00000374789.E5	ENSG00000148498	PARD3	protein_coding	coding_variant	0.582782	0.711864	0.515723	0.731429	0.129082	0.215706	0.172394	0.172394
22:Minus:28710006:28703566:28703505:28699937	ENST00000405598.E9	ENSG00000183765	CHEK2	protein_coding	coding_variant	0.583333	0.875	0.666666	0.716981	0.291667	0.050315	0.170991	0.170991
12:Plus:51985348:51986818:51986942:51991863	ENST00000257963.E7	ENSG00000135503	ACVR1B	protein_coding	coding_variant	0.814815	1	0.84466	1	0.185185	0.15534	0.170263	0.170263
19:Minus:47071778:47069343:47069092:47067869	ENST00000253048.E14	ENSG00000130749	ZC3H4	protein_coding	coding_variant	0.507692	0.694444	0.4375	0.590909	0.186752	0.153409	0.17008	0.17008
1:Plus:37557748:37559327:37559496:37561557	ENST00000296218.E3	ENSG00000163879	DNALI1	protein_coding	coding_variant	0.642857	0.957447	0.833334	0.857143	0.31459	0.023809	0.1692	0.1692
6:Minus:116658803:116656852:116656684:116652192	ENST00000368576.E5	ENSG00000153975	ZUP1	protein_coding	coding_variant	0.681818	0.909091	0.818182	0.928572	0.227273	0.11039	0.168831	0.168831
16:Minus:3397192:3393814:3393649:3390517	ENST00000396846.E3	ENSG00000140987	ZSCAN32	protein_coding	coding_variant	0.627273	0.628571	0.555556	0.891089	0.001298	0.335533	0.168415	0.168415
21:Minus:41825960:41823449:41823318:41822037	ENST00000433067.E21	ENSG00000141956	PRDM15	protein_coding	coding_variant	0.875	0.902439	0.692307	1	0.027439	0.307693	0.167566	0.167566
X:Plus:111730427:111730525:111730580:111735051	ENST00000394780.E21	ENSG00000101901	ALG13	protein_coding	coding_variant	0.777778	1	0.888889	1	0.222222	0.111111	0.166666	0.166666
8:Minus:125091615:125084022:125083713:125083258	ENST00000318410.E2	ENSG00000164961	WASHC5	protein_coding	coding_variant	0.638298	1	0.828572	0.8	0.361702	-0.028572	0.166565	0.166565
20:Plus:25195867:25206522:25206590:25207076	ENST00000376652.E2	ENSG00000197586	ENTPD6	protein_coding	coding_variant	0.5	0.666667	0.411765	0.576923	0.166667	0.165158	0.165912	0.165912
7:Plus:100353270:100353373:100354012:100355143	ENST00000310771.E12	ENSG00000272752	STAG3L5P-PVRIG2P-PILRB	processed_transcript	non_coding_variant	0.798193	0.785124	0.518868	0.863636	-0.013069	0.344768	0.165849	0.165849
7:Minus:43729429:43665722:43665658:43648652	ENST00000438444.E2	ENSG00000106603	COA1	protein_coding	coding_variant	0.179105	0.419214	0.221477	0.306818	0.240109	0.085341	0.162725	0.162725
14:Minus:74299548:74298069:74297930:74296449	ENST00000356924.E4	ENSG00000119688	ABCD4	protein_coding	coding_variant	0.888889	1	0.785714	1	0.111111	0.214286	0.162698	0.162698
11:Minus:64151239:64015281:64015252:64000343	ENST00000255681.E4	ENSG00000133315	MACROD1	protein_coding	coding_variant	0.631579	0.866667	0.722222	0.8125	0.235088	0.090278	0.162683	0.162683
1:Minus:26301694:26301024:26300926:26298062	ENST00000374222.E5	ENSG00000158062	UBXN11	protein_coding	coding_variant	0.269231	0.4	0.327273	0.521739	0.130769	0.194466	0.162617	0.162617
11:Plus:66759096:66788160:66788269:66796281	ENST00000642265.E4	ENSG00000173715	C11orf80	protein_coding	coding_variant	0.944444	1	0.5	0.769232	0.055556	0.269232	0.162394	0.162394
16:Plus:70114440:70114821:70114930:70120461	ENST00000288050.E2	ENSG00000090857	PDPR	protein_coding	coding_variant	0.119403	0.451613	0.090909	0.083334	0.33221	-0.007575	0.162318	0.162318
5:Plus:72331375:72335018:72335096:72335794	ENST00000380639.E5	ENSG00000049883	PTCD2	protein_coding	coding_variant	0.761905	0.962025	0.875576	1	0.20012	0.124424	0.162272	0.162272
17:Plus:44731015:44732178:44732265:44734090	ENST00000315005.E6	ENSG00000161692	DBF4B	protein_coding	coding_variant	0.55	0.656934	0.511111	0.728571	0.106934	0.21746	0.162197	0.162197
2:Plus:218711037:218727269:218727347:218737579	ENST00000392102.E2	ENSG00000135912	TTLL4	protein_coding	coding_variant	0.729412	0.923077	0.853333	0.983607	0.193665	0.130274	0.16197	0.16197
19:Plus:36593931:36594156:36594299:36594442	ENST00000475219.E4	ENSG00000233527	ZNF529-AS1	antisense	non_coding_variant	0.217391	0.153846	0.171428	0.55814	-0.063545	0.386712	0.161583	0.161583
6:Minus:104833042:104811393:104811311:104797025	ENST00000262903.E7	ENSG00000085382	HACE1	protein_coding	coding_variant	0.67742	1	0.800001	0.8	0.32258	-1e-06	0.16129	0.16129
12:Plus:96907300:96907604:96907856:96909752	ENST00000266742.E2	ENSG00000139350	NEDD1	protein_coding	coding_variant	0.722222	0.857143	0.787401	0.974026	0.134921	0.186625	0.160773	0.160773
5:Plus:35873648:35874449:35874542:35875512	ENST00000303115.E6	ENSG00000168685	IL7R	protein_coding	coding_variant	0.307692	0.454545	0.083478	0.257373	0.146853	0.173895	0.160374	0.160374
8:Plus:38936050:38943789:38943837:38946124	ENST00000617275.E4	ENSG00000169499	PLEKHA2	protein_coding	coding_variant	0.571429	0.83908	0.596774	0.647059	0.267651	0.050285	0.158968	0.158968
7:Minus:30504569:30500681:30500536:30498938	ENST00000275428.E2	ENSG00000006625	GGCT	protein_coding	coding_variant	0.61326	0.730769	0.566456	0.765854	0.117509	0.199398	0.158454	0.158454
1:Minus:36385723:36368084:36367848:36361340	ENST00000373129.E2	ENSG00000196182	STK40	protein_coding	coding_variant	0.30303	0.32	0.179153	0.478261	0.01697	0.299108	0.158039	0.158039
1:Plus:61406727:61426465:61426556:61455303	ENST00000403491.E10	ENSG00000162599	NFIA	protein_coding	coding_variant	0.6	0.7	0.5	0.714286	0.1	0.214286	0.157143	0.157143
7:Minus:137465908:137463611:137463489:137444102	ENST00000288490.E28	ENSG00000157680	DGKI	protein_coding	coding_variant	0.863636	1	0.823529	1	0.136364	0.176471	0.156418	0.156418
3:Plus:138348325:138372866:138373076:138397324	ENST00000289104.E2	ENSG00000158186	MRAS	protein_coding	coding_variant	0.647058	0.909091	0.95	1	0.262033	0.05	0.156017	0.156017
19:Minus:19806031:19795660:19793834:19792484	ENST00000591639.E4	ENSG00000081665	ZNF506	protein_coding	coding_variant	0.181818	0.333333	0.178218	0.337079	0.151515	0.158861	0.155188	0.155188
8:Plus:144242515:144242602:144242628:144243494	ENST00000528919.E23	ENSG00000179832	MROH1	protein_coding	coding_variant	0.455696	0.536885	0.29368	0.521739	0.081189	0.228059	0.154624	0.154624
4:Minus:56349263:56345290:56345127:56343684	ENST00000205214.E12	ENSG00000157426	AASDH	protein_coding	coding_variant	0.692308	1	1	1	0.307692	0	0.153846	0.153846
9:Minus:123452276:123450749:123450693:123440491	ENST00000373624.E18	ENSG00000119522	DENND1A	protein_coding	coding_variant	0.8	0.96	0.826087	0.970588	0.16	0.144501	0.15225	0.15225
1:Minus:41159725:41152741:41152599:41151684	ENST00000326197.E3	ENSG00000010803	SCMH1	protein_coding	coding_variant	0.757282	0.925373	0.637931	0.773333	0.168091	0.135402	0.151747	0.151747
13:Minus:20489370:20439754:20439593:20432296	ENST00000298248.E4	ENSG00000165475	CRYL1	protein_coding	coding_variant	0.341177	0.478873	0.357143	0.52	0.137696	0.162857	0.150277	0.150277
11:Plus:125083877:125084234:125084319:125084825	ENST00000403796.E12	ENSG00000134955	SLC37A2	protein_coding	coding_variant	0.461538	0.740741	0.428571	0.444445	0.279203	0.015874	0.147538	0.147538
3:Minus:195971323:195968385:195968219:195967990	ENST00000427841.E12	ENSG00000185485	SDHAP1	transcribed_unprocessed_pseudogene	non_coding_variant	0.427256	0.535211	0.217523	0.403909	0.107955	0.186386	0.14717	0.14717
4:Plus:153394336:153397219:153397333:153408971	ENST00000240488.E6	ENSG00000121211	MND1	protein_coding	coding_variant	0.769231	0.946565	0.780488	0.897059	0.177334	0.116571	0.146953	0.146953
18:Minus:55588038:55587136:55587045:55585352	ENST00000356073.E2	ENSG00000196628	TCF4	protein_coding	coding_variant	0.849056	0.904762	0.652174	0.888889	0.055706	0.236715	0.14621	0.14621
3:Minus:161105235:161104895:161104785:161104406	ENST00000392781.E2	ENSG00000169255	B3GALNT1	protein_coding	coding_variant	0	0.076923	0.145349	0.360825	0.076923	0.215476	0.1462	0.1462
5:Plus:132271466:132271791:132271908:132272025	ENST00000253754.E6	ENSG00000131435	PDLIM4	protein_coding	coding_variant	0.660714	0.787234	0.646341	0.810811	0.12652	0.16447	0.145495	0.145495
9:Plus:92326105:92332170:92332351:92337541	ENST00000375587.E2	ENSG00000188312	CENPP	protein_coding	coding_variant	0.75	0.928571	0.888889	1	0.178571	0.111111	0.144841	0.144841
11:Plus:73805079:73808313:73808350:73825708	ENST00000310614.E3	ENSG00000175581	MRPL48	protein_coding	coding_variant	0.448878	0.589005	0.645162	0.794118	0.140127	0.148956	0.144541	0.144541
12:Plus:100971406:100974845:100974889:100987539	ENST00000644049.E9	ENSG00000151572	ANO4	protein_coding	coding_variant	0.333334	0.4	0.357143	0.578947	0.066666	0.221804	0.144235	0.144235
2:Minus:101450594:101429019:101428956:101422472	ENST00000646446.E5	ENSG00000196460	RFX8	protein_coding	coding_variant	0.693548	0.777359	0.469565	0.672941	0.083811	0.203376	0.143593	0.143593
19:Minus:11245812:11245712:11245563:11243882	ENST00000294618.E9	ENSG00000130158	DOCK6	protein_coding	coding_variant	1	1	0.714287	1	0	0.285713	0.142856	0.142856
7:Minus:101212842:101212655:101212530:101212374	ENST00000223127.E9	ENSG00000106397	PLOD3	protein_coding	coding_variant	0.489796	0.711111	0.735849	0.8	0.221315	0.064151	0.142733	0.142733
12:Plus:6907445:6909890:6910026:6912730	ENST00000443597.E6	ENSG00000010626	LRRC23	protein_coding	coding_variant	0.75	1	0.886792	0.921053	0.25	0.034261	0.14213	0.14213
X:Plus:152922256:152922720:152922809:152928575	ENST00000370268.E11	ENSG00000147394	ZNF185	protein_coding	coding_variant	0.40634	0.452055	0.428571	0.666667	0.045715	0.238096	0.141906	0.141906
19:Plus:57491597:57492113:57492211:57492856	ENST00000221735.E4	ENSG00000105136	ZNF419	protein_coding	coding_variant	0.586956	0.703297	0.292035	0.457831	0.116341	0.165796	0.141068	0.141068
20:Plus:57392777:57393279:57393333:57407543	ENST00000356208.E3	ENSG00000132819	RBM38	protein_coding	coding_variant	0.835106	0.881356	0.75	0.985507	0.04625	0.235507	0.140879	0.140879
11:Plus:66468280:66468833:66468904:66471242	ENST00000320740.E3	ENSG00000174516	PELI3	protein_coding	coding_variant	0.517241	0.609756	0.538462	0.727273	0.092515	0.188811	0.140663	0.140663
2:Minus:17753626:17753064:17752978:17745951	ENST00000448223.E2	ENSG00000163029	SMC6	protein_coding	coding_variant	0.152174	0.533333	0.230769	0.130435	0.381159	-0.100334	0.140412	0.140412
19:Plus:18768793:18771442:18771546:18774900	ENST00000321949.E11	ENSG00000105662	CRTC1	protein_coding	coding_variant	0.8125	0.842105	0.583333	0.833333	0.029605	0.25	0.139802	0.139802
3:Minus:196711929:196708727:196708528:196707912	ENST00000409690.E2	ENSG00000174007	CEP19	protein_coding	coding_variant	0.899999	1	0.823529	1	0.100001	0.176471	0.138236	0.138236
12:Plus:43944342:44143525:44143624:44211290	ENST00000266534.E4	ENSG00000139173	TMEM117	protein_coding	coding_variant	0.725352	0.828571	0.755556	0.928571	0.103219	0.173015	0.138117	0.138117
19:Plus:47040550:47040978:47041125:47042810	ENST00000602212.E10	ENSG00000130751	NPAS1	protein_coding	coding_variant	0.755102	0.909091	0.611111	0.733334	0.153989	0.122223	0.138106	0.138106
1:Minus:47262903:47260539:47260289:47251922	ENST00000360380.E17	ENSG00000123473	STIL	protein_coding	coding_variant	0.695652	1	0.966102	0.9375	0.304348	-0.028602	0.137873	0.137873
7:Minus:75437515:75426453:75426362:75425708	ENST00000607367.E6	ENSG00000272391	POM121C	protein_coding	coding_variant	0.692307	0.837209	0.87	1	0.144902	0.13	0.137451	0.137451
1:Minus:197652235:197647114:197647055:197645743	ENST00000620048.E8	ENSG00000213047	DENND1B	protein_coding	coding_variant	0.058824	0	0	0.333333	-0.058824	0.333333	0.137255	0.137255
3:Minus:170113360:170106946:170106832:170102934	ENST00000495893.E12	ENSG00000173889	PHC3	protein_coding	coding_variant	1	1	0.666668	0.941177	0	0.274509	0.137255	0.137255
2:Plus:25133014:25133383:25133434:25135467	ENST00000403714.E12	ENSG00000084710	EFR3B	protein_coding	coding_variant	1	1	0.727273	1	0	0.272727	0.136364	0.136364
X:Plus:13762444:13763745:13763855:13767127	ENST00000340096.E19	ENSG00000046651	OFD1	protein_coding	coding_variant	1	1	0.727273	1	0	0.272727	0.136364	0.136364
7:Minus:518939:517490:517394:512455	ENST00000354513.E2	ENSG00000197461	PDGFA	protein_coding	coding_variant	0.809524	1	0.918368	1	0.190476	0.081632	0.136054	0.136054
2:Minus:20823037:20801465:20801310:20790398	ENST00000237822.E2	ENSG00000118961	LDAH	protein_coding	coding_variant	0.658228	0.885496	0.708861	0.753623	0.227268	0.044762	0.136015	0.136015
3:Minus:46687619:46687148:46686983:46686439	ENST00000318962.E5	ENSG00000178038	ALS2CL	protein_coding	coding_variant	0.8	1	0.928572	1	0.2	0.071428	0.135714	0.135714
10:Plus:35179276:35188200:35188388:35201451	ENST00000429130.E7	ENSG00000095794	CREM	protein_coding	coding_variant	0.666667	0.9375	1	1	0.270833	0	0.135416	0.135416
4:Minus:8440648:8416535:8416378:8415999	ENST00000356406.E2	ENSG00000087008	ACOX3	protein_coding	coding_variant	0.857143	1	0.872341	1	0.142857	0.127659	0.135258	0.135258
19:Minus:40285181:40265351:40265222:40257054	ENST00000392038.E2	ENSG00000105221	AKT2	protein_coding	coding_variant	0.557185	0.591954	0.55205	0.787107	0.034769	0.235057	0.134913	0.134913
11:Minus:18536406:18534453:18534330:18532487	ENST00000396197.E11	ENSG00000151116	UEVLD	protein_coding	coding_variant	0.621762	0.803279	0.78673	0.875	0.181517	0.08827	0.134893	0.134893
1:Minus:62552732:62545039:62544947:62543745	ENST00000635253.E23	ENSG00000116641	DOCK7	protein_coding	coding_variant	0	0.166667	0.072131	0.174699	0.166667	0.102568	0.134618	0.134618
4:Plus:51899378:51911070:51911174:51913290	ENST00000334635.E9	ENSG00000109184	DCUN1D4	protein_coding	coding_variant	0.733333	0.878788	0.752212	0.875862	0.145455	0.12365	0.134553	0.134553
11:Plus:68460827:68519501:68519651:68537659	ENST00000393800.E2	ENSG00000110075	PPP6R3	protein_coding	coding_variant	0.727273	0.980431	0.984639	1	0.253158	0.015361	0.13426	0.13426
11:Minus:77764598:77747128:77747036:77740936	ENST00000308488.E3	ENSG00000048649	RSF1	protein_coding	coding_variant	0.846154	0.967742	0.854015	1	0.121588	0.145985	0.133787	0.133787
12:Minus:55700262:55699989:55699870:55698917	ENST00000555728.E6	ENSG00000135424	ITGA7	protein_coding	coding_variant	0.090909	0.358025	0.5	0.5	0.267116	0	0.133558	0.133558
8:Plus:67190759:67193464:67193602:67195382	ENST00000262210.E28	ENSG00000104218	CSPP1	protein_coding	coding_variant	0.916667	0.866667	0.684211	1	-0.05	0.315789	0.132894	0.132894
18:Minus:12695254:12691487:12691359:12686450	ENST00000262127.E7	ENSG00000101624	CEP76	protein_coding	coding_variant	0.785714	0.818182	0.717391	0.950495	0.032468	0.233104	0.132786	0.132786
14:Plus:77822518:77859076:77859279:77887091	ENST00000238561.E4	ENSG00000063761	ADCK1	protein_coding	coding_variant	0.652174	0.916667	0.923077	0.923077	0.264493	0	0.132246	0.132246
2:Plus:29167540:29174373:29174445:29181572	ENST00000320081.E15	ENSG00000115295	CLIP4	protein_coding	coding_variant	0.75	0.916667	0.833333	0.931035	0.166667	0.097702	0.132184	0.132184
1:Minus:231528420:231527415:231527338:231522637	ENST00000416221.E2	ENSG00000233461	AL445524.1	antisense	non_coding_variant	0.81579	0.942857	0.863636	1	0.127067	0.136364	0.131715	0.131715
7:Minus:45747215:45746948:45746827:45745048	ENST00000429741.E8	ENSG00000214765	SEPT7P2	transcribed_unprocessed_pseudogene	non_coding_variant	0	0.088235	0.12	0.294118	0.088235	0.174118	0.131177	0.131177
7:Minus:13989563:13989464:13989268:13989139	ENST00000430479.E2	ENSG00000006468	ETV1	protein_coding	coding_variant	0.75	0.708333	0.625	0.928572	-0.041667	0.303572	0.130952	0.130952
10:Minus:103855195:103801362:103801282:103767169	ENST00000369774.E2	ENSG00000107957	SH3PXD2A	protein_coding	coding_variant	1	1	0.73913	1	0	0.26087	0.130435	0.130435
2:Minus:11465772:11457233:11457179:11453798	ENST00000381525.E2	ENSG00000169016	E2F6	protein_coding	coding_variant	0.36	0.564356	0.642857	0.698113	0.204356	0.055256	0.129806	0.129806
1:Plus:212797196:212802701:212802763:212804320	ENST00000366974.E5	ENSG00000203705	TATDN3	protein_coding	coding_variant	0.786982	1	0.923077	0.969613	0.213018	0.046536	0.129777	0.129777
1:Minus:86386915:86385590:86385458:86384801	ENST00000359242.E3	ENSG00000122417	ODF2L	protein_coding	coding_variant	0.842105	0.9	0.723404	0.924528	0.057895	0.201124	0.129509	0.129509
11:Plus:8094189:8095498:8095665:8096685	ENST00000299506.E5	ENSG00000166402	TUB	protein_coding	coding_variant	0.803279	0.863636	0.571429	0.769231	0.060357	0.197802	0.12908	0.12908
18:Plus:36205276:36213366:36213482:36215516	ENST00000261326.E7	ENSG00000075643	MOCOS	protein_coding	coding_variant	0.909091	1	0.833334	1	0.090909	0.166666	0.128787	0.128787
17:Minus:41518330:41517165:41517083:41516964	ENST00000254043.E2	ENSG00000171346	KRT15	protein_coding	coding_variant	0.727273	1	0.944445	0.928572	0.272727	-0.015873	0.128427	0.128427
11:Minus:85707429:85705028:85704858:85700593	ENST00000528231.E14	ENSG00000137501	SYTL2	protein_coding	coding_variant	0.714286	0.923077	0.9	0.947369	0.208791	0.047369	0.12808	0.12808
17:Plus:4710744:4715013:4715043:4715973	ENST00000269260.E2	ENSG00000141480	ARRB2	protein_coding	coding_variant	0.269663	0.336	0.37037	0.56	0.066337	0.18963	0.127984	0.127984
3:Plus:114056864:114056999:114057106:114065237	ENST00000281273.E2	ENSG00000151576	QTRT2	protein_coding	coding_variant	0.591837	0.825397	0.588235	0.610169	0.23356	0.021934	0.127747	0.127747
6:Minus:135300500:135290525:135290423:135285647	ENST00000367800.E26	ENSG00000135541	AHI1	protein_coding	coding_variant	0.75	0.9	0.823529	0.928572	0.15	0.105043	0.127522	0.127522
22:Minus:38086242:38085732:38085686:38085375	ENST00000381669.E13	ENSG00000128298	BAIAP2L2	protein_coding	coding_variant	0.982759	0.859649	0.583333	0.96	-0.12311	0.376667	0.126778	0.126778
6:Plus:30894671:30895404:30895514:30896621	ENST00000324771.E14	ENSG00000204580	DDR1	protein_coding	coding_variant	0.727273	0.941176	0.842105	0.880952	0.213903	0.038847	0.126375	0.126375
5:Minus:32312758:32276742:32276682:32274122	ENST00000382142.E2	ENSG00000150712	MTMR12	protein_coding	coding_variant	0.75	0.846154	0.73077	0.885714	0.096154	0.154944	0.125549	0.125549
12:Minus:51110877:51109273:51109121:51107346	ENST00000257915.E6	ENSG00000135457	TFCP2	protein_coding	coding_variant	0.6375	0.833333	0.570248	0.625	0.195833	0.054752	0.125293	0.125293
2:Minus:25427535:25419535:25419515:25388361	ENST00000406818.E16	ENSG00000138101	DTNB	protein_coding	coding_variant	0.538462	0.574257	0.619047	0.833334	0.035795	0.214287	0.125041	0.125041
5:Minus:43476114:43454043:43453658:43446557	ENST00000500337.E4	ENSG00000151881	TMEM267	protein_coding	coding_variant	0.6	1	0.853659	0.703704	0.4	-0.149955	0.125023	0.125023
1:Plus:169830747:169832417:169832506:169836927	ENST00000286031.E16	ENSG00000000460	C1orf112	protein_coding	coding_variant	1	1	0.75	1	0	0.25	0.125	0.125
2:Plus:24793965:24799675:24799844:24814376	ENST00000380834.E3	ENSG00000138092	CENPO	protein_coding	coding_variant	0.75	1	1	1	0.25	0	0.125	0.125
10:Minus:109923402:109915099:109915011:109907815	ENST00000502935.E2	ENSG00000108039	XPNPEP1	protein_coding	coding_variant	0.637681	0.860558	0.822917	0.848781	0.222877	0.025864	0.12437	0.12437
14:Plus:74782325:74797580:74799697:74802556	ENST00000325680.E5	ENSG00000119596	YLPM1	protein_coding	coding_variant	0.805714	1	0.945946	1	0.194286	0.054054	0.12417	0.12417
16:Minus:71864138:71861942:71861776:71860672	ENST00000425432.E7	ENSG00000102984	ZNF821	protein_coding	coding_variant	0.769231	0.873417	0.8125	0.956522	0.104186	0.144022	0.124104	0.124104
17:Plus:5422829:5425971:5426082:5426236	ENST00000381209.E4	ENSG00000129197	RPAIN	protein_coding	coding_variant	0.618421	0.71134	0.725807	0.88	0.092919	0.154193	0.123556	0.123556
22:Plus:19481045:19482690:19482827:19483862	ENST00000407835.E5	ENSG00000093009	CDC45	protein_coding	coding_variant	0.504425	0.78	0.689655	0.661017	0.275575	-0.028638	0.123468	0.123468
1:Plus:96804939:96806419:96806452:96806866	ENST00000426398.E10	ENSG00000117569	PTBP2	protein_coding	coding_variant	0.4	0.73913	0.692307	0.6	0.33913	-0.092307	0.123411	0.123411
22:Minus:50247890:50247776:50247692:50246966	ENST00000216271.E14	ENSG00000100429	HDAC10	protein_coding	coding_variant	0.25	0.613636	0.469879	0.352941	0.363636	-0.116938	0.123349	0.123349
16:Minus:4513696:4513064:4512791:4512683	ENST00000399599.E4	ENSG00000089486	CDIP1	protein_coding	coding_variant	0.909091	0.928717	0.774194	1	0.019626	0.225806	0.122716	0.122716
X:Minus:154411891:154409675:154409418:154409196	ENST00000369809.E2	ENSG00000013563	DNASE1L1	protein_coding	coding_variant	0.664122	0.846154	0.803572	0.865979	0.182032	0.062407	0.12222	0.12222
10:Plus:87894109:87925513:87925557:87931046	ENST00000371953.E3	ENSG00000171862	PTEN	protein_coding	coding_variant	0.869565	1	0.886076	1	0.130435	0.113924	0.122179	0.122179
3:Plus:16271071:16271659:16271722:16286342	ENST00000627468.E4	ENSG00000154814	OXNAD1	protein_coding	coding_variant	0.928571	0.916667	0.673469	0.927273	-0.011904	0.253804	0.12095	0.12095
5:Plus:154858768:154863207:154863395:154865192	ENST00000517876.E3	ENSG00000155508	CNOT8	protein_coding	coding_variant	0.780702	1	0.927746	0.949367	0.219298	0.021621	0.120459	0.120459
3:Minus:75670020:75630201:75630080:75625153	ENST00000638439.E2	ENSG00000243422	RPL23AP49	transcribed_processed_pseudogene	non_coding_variant	0.767442	0.722222	0.673469	0.959184	-0.04522	0.285715	0.120248	0.120248
1:Plus:15526958:15529088:15529272:15534237	ENST00000375847.E2	ENSG00000116138	DNAJC16	protein_coding	coding_variant	0.600001	0.8	0.764706	0.804878	0.199999	0.040172	0.120086	0.120086
9:Plus:2650516:2651415:2651498:2651874	ENST00000382100.E16	ENSG00000147852	VLDLR	protein_coding	coding_variant	0.448276	0.75	0.729412	0.666667	0.301724	-0.062745	0.11949	0.11949
14:Minus:34792775:34786221:34786126:34786001	ENST00000360310.E13	ENSG00000198604	BAZ1A	protein_coding	coding_variant	0.671642	0.894737	0.820755	0.836065	0.223095	0.01531	0.119202	0.119202
X:Minus:72495156:72491006:72490929:72489041	ENST00000373573.E6,ENST00000648922.E6	ENSG00000147099	HDAC8	protein_coding	coding_variant,coding_variant	0.814815	0.943069	0.854431	0.964455	0.128254	0.110024	0.119139	0.119139
19:Plus:18589077:18589413:18589683:18590854	ENST00000358607.E3	ENSG00000006015	REX1BD	protein_coding	coding_variant	0.628572	0.333334	0.384615	0.916667	-0.295238	0.532052	0.118407	0.118407
1:Plus:77916133:77917566:77917757:77917960	ENST00000334785.E3	ENSG00000162614	NEXN	protein_coding	coding_variant	0.321429	0.479167	0.357143	0.433962	0.157738	0.076819	0.117279	0.117279
16:Minus:352369:347106:346148:314683	ENST00000262320.E2	ENSG00000103126	AXIN1	protein_coding	coding_variant	0.566037	0.842697	0.802817	0.76	0.27666	-0.042817	0.116922	0.116922
16:Minus:23621362:23614091:23614004:23608012	ENST00000261584.E11	ENSG00000083093	PALB2	protein_coding	coding_variant	0.6	1	1	0.833333	0.4	-0.166667	0.116667	0.116667
1:Minus:148595543:148593700:148593598:148592766	ENST00000619423.E3	ENSG00000270629	NBPF14	protein_coding	coding_variant	0.678284	0.907566	0.736433	0.74026	0.229282	0.003827	0.116555	0.116555
1:Minus:183569142:183567345:183567204:183566988	ENST00000367535.E8	ENSG00000116701	NCF2	protein_coding	coding_variant	0.84	0.913043	0.771428	0.931034	0.073043	0.159606	0.116325	0.116325
5:Plus:139276150:139278327:139278408:139279051	ENST00000361059.E3,ENST00000505522.E3	ENSG00000280987	MATR3	protein_coding	coding_variant,non_coding_variant	0.706522	0.875	0.886076	0.95	0.168478	0.063924	0.116201	0.116201
X:Minus:107115352:107088839:107088436:107069402	ENST00000372479.E5	ENSG00000089682	RBM41	protein_coding	coding_variant	0.869565	1	0.898305	1	0.130435	0.101695	0.116065	0.116065
13:Minus:49669777:49663195:49663057:49661208	ENST00000242827.E3	ENSG00000123179	EBPL	protein_coding	coding_variant	0.836653	0.942584	0.850356	0.976347	0.105931	0.125991	0.115961	0.115961
9:Minus:137565085:137564958:137564893:137564606	ENST00000277540.E7	ENSG00000148399	DPH7	protein_coding	coding_variant	0.891892	0.990566	0.843374	0.976471	0.098674	0.133097	0.115885	0.115885
8:Plus:73991554:74004796:74004885:74010001	ENST00000284818.E2	ENSG00000154589	LY96	protein_coding	coding_variant	0.761905	0.913043	0.857143	0.9375	0.151138	0.080357	0.115748	0.115748
1:Plus:160207237:160208464:160208665:160211543	ENST00000368076.E3	ENSG00000162734	PEA15	protein_coding	coding_variant	0.403727	0.565789	0.347826	0.417143	0.162062	0.069317	0.115689	0.115689
5:Minus:140563594:140562723:140562663:140562499	ENST00000507279.E5,ENST00000357560.E4	ENSG00000283155	AC116353.4	processed_transcript	non_coding_variant,coding_variant	0.769231	1	1	1	0.230769	0	0.115385	0.115385
16:Minus:23398046:23393347:23393233:23392523	ENST00000307149.E15	ENSG00000168434	COG7	protein_coding	coding_variant	0.769231	1	1	1	0.230769	0	0.115385	0.115385
8:Plus:117528809:117530723:117530827:117539883	ENST00000297347.E3	ENSG00000164758	MED30	protein_coding	coding_variant	0.818182	1	0.875	0.923077	0.181818	0.048077	0.114948	0.114948
16:Plus:2603727:2610462:2611052:2613960	ENST00000399702.E2	ENSG00000215154	AC141586.1	transcribed_unprocessed_pseudogene	non_coding_variant	0.596234	0.772918	0.726027	0.779221	0.176684	0.053194	0.114939	0.114939
22:Minus:23690236:23686995:23686831:23683867	ENST00000455485.E2	ENSG00000228315	GUSBP11	processed_transcript	non_coding_variant	0	0.242424	0.074074	0.061068	0.242424	-0.013006	0.114709	0.114709
8:Minus:55750964:55745121:55745061:55743620	ENST00000434581.E6	ENSG00000167904	TMEM68	protein_coding	coding_variant	0.9375	1	0.833333	1	0.0625	0.166667	0.114584	0.114584
16:Plus:28863754:28866012:28867033:28867331	ENST00000322610.E4	ENSG00000178188	SH2B1	protein_coding	coding_variant	0.9375	1	0.75	0.916667	0.0625	0.166667	0.114584	0.114584
14:Minus:20389238:20388063:20387905:20386623	ENST00000262715.E18	ENSG00000129566	TEP1	protein_coding	coding_variant	0.771428	1	1	1	0.228572	0	0.114286	0.114286
2:Plus:241751388:241755849:241756014:241767710	ENST00000321264.E9	ENSG00000180902	D2HGDH	protein_coding	coding_variant	0.829787	1	0.916667	0.973684	0.170213	0.057017	0.113615	0.113615
3:Minus:146525605:146522053:146521833:146521705	ENST00000342435.E6	ENSG00000188313	PLSCR1	protein_coding	coding_variant	0.813559	0.986577	0.919355	0.972973	0.173018	0.053618	0.113318	0.113318
14:Minus:49655005:49654838:49654784:49654214	ENST00000216367.E13	ENSG00000100479	POLE2	protein_coding	coding_variant	0.612245	0.88421	0.833334	0.787879	0.271965	-0.045455	0.113255	0.113255
8:Plus:38404506:38406946:38407038:38407362	ENST00000379957.E9	ENSG00000165046	LETM2	protein_coding	coding_variant	0.214286	0.4	0.45	0.489131	0.185714	0.039131	0.112422	0.112422
3:Plus:51942708:51942930:51943046:51943349	ENST00000417220.E2	ENSG00000041880	PARP3	protein_coding	coding_variant	0.130435	0.333333	0.046154	0.066666	0.202898	0.020512	0.111705	0.111705
2:Minus:171433883:171414726:171414603:171392197	ENST00000392604.E2	ENSG00000123600	METTL8	protein_coding	coding_variant	0.311284	0.425	0.049261	0.15873	0.113716	0.109469	0.111592	0.111592
9:Minus:15307084:15267948:15267914:15226012	ENST00000512701.E2	ENSG00000155158	TTC39B	protein_coding	coding_variant	1	1	0.777778	1	0	0.222222	0.111111	0.111111
16:Minus:69361404:69357561:69357518:69357056	ENST00000254942.E9	ENSG00000132604	TERF2	protein_coding	coding_variant	0.78	0.954545	0.896104	0.942857	0.174545	0.046753	0.110649	0.110649
4:Minus:13474318:13460828:13460699:13381594	ENST00000330852.E4	ENSG00000157869	RAB28	protein_coding	coding_variant	0.730769	0.854167	0.784615	0.882353	0.123398	0.097738	0.110568	0.110568
10:Plus:69930552:69932560:69932604:69935350	ENST00000398978.E30	ENSG00000197467	COL13A1	protein_coding	coding_variant	0.121429	0.310345	0.265625	0.296296	0.188916	0.030671	0.109793	0.109793
7:Plus:90355230:90372155:90372228:90374302	ENST00000222511.E5	ENSG00000105793	GTPBP10	protein_coding	coding_variant	0.833333	1	0.947369	1	0.166667	0.052631	0.109649	0.109649
19:Minus:32649682:32646615:32646459:32644479	ENST00000306065.E4	ENSG00000105186	ANKRD27	protein_coding	coding_variant	0.565218	0.804348	0.481481	0.461539	0.23913	-0.019942	0.109594	0.109594
19:Plus:48620553:48625891:48626362:48627692	ENST00000245222.E3	ENSG00000063176	SPHK2	protein_coding	coding_variant	0.672414	0.53	0.285715	0.647059	-0.142414	0.361344	0.109465	0.109465
20:Plus:37931804:37933539:37933589:37943981	ENST00000373461.E3	ENSG00000132821	VSTM2L	protein_coding	coding_variant	0.742857	0.677419	0.625	0.909091	-0.065438	0.284091	0.109326	0.109326
8:Plus:89758233:89762829:89762982:89765341	ENST00000220751.E2	ENSG00000104312	RIPK2	protein_coding	coding_variant	0.661765	0.652174	0.519685	0.746835	-0.009591	0.22715	0.10878	0.10878
12:Plus:15957033:15958188:15958335:15959829	ENST00000428559.E3	ENSG00000023697	DERA	protein_coding	coding_variant	0.800905	0.872727	0.835052	0.980344	0.071822	0.145292	0.108557	0.108557
3:Minus:138086961:138084253:138084113:138081764	ENST00000327532.E8	ENSG00000158163	DZIP1L	protein_coding	coding_variant	0.920792	0.9625	0.784314	0.95935	0.041708	0.175036	0.108372	0.108372
19:Plus:17500876:17501273:17501419:17504455	ENST00000252595.E11	ENSG00000130304	SLC27A1	protein_coding	coding_variant	0.881356	0.970588	0.813953	0.941176	0.089232	0.127223	0.108227	0.108227
2:Minus:189752653:189750656:189750550:189747168	ENST00000264151.E8	ENSG00000128694	OSGEPL1	protein_coding	coding_variant	0.888889	1	0.894737	1	0.111111	0.105263	0.108187	0.108187
12:Plus:98699569:98703371:98703499:98706485	ENST00000551964.E18	ENSG00000120868	APAF1	protein_coding	coding_variant	0.684211	1	0.933334	0.833333	0.315789	-0.100001	0.107894	0.107894
16:Minus:19714118:19711440:19711372:19710586	ENST00000219837.E3	ENSG00000103550	KNOP1	protein_coding	coding_variant	0.826087	0.80695	0.664516	0.899054	-0.019137	0.234538	0.1077	0.1077
14:Plus:88841196:88841425:88841514:88843806	ENST00000614125.E6	ENSG00000165533	TTC8	protein_coding	coding_variant	0.398773	0.439655	0.41844	0.592857	0.040882	0.174417	0.10765	0.10765
16:Plus:29806893:29806978:29807828:29808230	ENST00000322945.E2	ENSG00000103495	MAZ	protein_coding	coding_variant	0.407507	0.487961	0.385083	0.519645	0.080454	0.134562	0.107508	0.107508
9:Plus:128239779:128239985:128239996:128242232	ENST00000372923.E14	ENSG00000106976	DNM1	protein_coding	coding_variant	0.503856	0.631579	0.529412	0.614035	0.127723	0.084623	0.106173	0.106173
12:Plus:2909580:2920763:2920922:2922262	ENST00000448120.E3	ENSG00000078246	TULP3	protein_coding	coding_variant	0.783333	0.922131	0.84375	0.91716	0.138798	0.07341	0.106104	0.106104
19:Plus:16509988:16513014:16513109:16514497	ENST00000221671.E6	ENSG00000105072	C19orf44	protein_coding	coding_variant	0.842105	0.952381	0.851613	0.952381	0.110276	0.100768	0.105522	0.105522
13:Minus:21459054:21425678:21425652:21421164	ENST00000400590.E2	ENSG00000180776	ZDHHC20	protein_coding	coding_variant	0.970588	0.957447	0.764706	0.988235	-0.013141	0.223529	0.105194	0.105194
5:Minus:133026497:133022906:133022841:133006920	ENST00000509437.E2	ENSG00000155329	ZCCHC10	protein_coding	coding_variant	0.783784	0.772152	0.620253	0.842105	-0.011632	0.221852	0.10511	0.10511
7:Minus:17814834:17803580:17803419:17801659	ENST00000428135.E21	ENSG00000071189	SNX13	protein_coding	coding_variant	0.949367	0.913043	0.72	0.966102	-0.036324	0.246102	0.104889	0.104889
1:Minus:35031815:35030713:35030547:35020467	ENST00000357182.E2	ENSG00000163867	ZMYM6	protein_coding	coding_variant	0.830769	1	0.95946	1	0.169231	0.04054	0.104886	0.104886
11:Minus:31509519:31473786:31473724:31463305	ENST00000278200.E2	ENSG00000148950	IMMP1L	protein_coding	coding_variant	0.356164	0.324561	0.152	0.392858	-0.031603	0.240858	0.104627	0.104627
1:Plus:244970443:245002121:245002232:245017242	ENST00000366522.E2	ENSG00000203666	EFCAB2	protein_coding	coding_variant	0.4375	0.794872	0.481481	0.333333	0.357372	-0.148148	0.104612	0.104612
6:Plus:43186455:43186960:43187095:43187246	ENST00000252050.E5	ENSG00000112659	CUL9	protein_coding	coding_variant	0.777778	0.92	0.933334	1	0.142222	0.066666	0.104444	0.104444
20:Plus:36154896:36173764:36173954:36175551	ENST00000338074.E2	ENSG00000088367	EPB41L1	protein_coding	coding_variant	0.274725	0.283753	0.10989	0.309734	0.009028	0.199844	0.104436	0.104436
15:Minus:88546540:88544694:88544611:88531715	ENST00000649547.E2	ENSG00000173867	AC013489.1	protein_coding	coding_variant	0.088235	0.259259	0	0.037037	0.171024	0.037037	0.10403	0.10403
9:Minus:127927153:127925979:127925867:127925260	ENST00000388747.E8	ENSG00000167103	PIP5KL1	protein_coding	coding_variant	0.861538	1	0.862069	0.931035	0.138462	0.068966	0.103714	0.103714
16:Plus:2520541:2520769:2520905:2520984	ENST00000293971.E2	ENSG00000162066	AMDHD2	protein_coding	coding_variant	0.690909	0.877698	0.74359	0.764119	0.186789	0.020529	0.103659	0.103659
7:Minus:100435848:100435767:100435631:100435533	ENST00000292330.E3	ENSG00000160813	PPP1R35	protein_coding	coding_variant	0.830189	0.914894	0.822581	0.944724	0.084705	0.122143	0.103424	0.103424
11:Plus:47259979:47260409:47260675:47261241	ENST00000467728.E3	ENSG00000025434	NR1H3	protein_coding	coding_variant	0.901961	0.88024	0.709091	0.9375	-0.021721	0.228409	0.103344	0.103344
1:Plus:11828219:11828458:11828624:11829196	ENST00000346436.E12	ENSG00000011021	CLCN6	protein_coding	coding_variant	0.5	0.533333	0.576923	0.75	0.033333	0.173077	0.103205	0.103205
4:Plus:165220059:165228807:165228913:165238778	ENST00000226725.E3	ENSG00000109466	KLHL2	protein_coding	coding_variant	0.757576	0.972223	0.737705	0.728643	0.214647	-0.009062	0.102792	0.102792
19:Plus:49476566:49478909:49479047:49480298	ENST00000594009.E5,ENST00000595815.E5	ENSG00000090554	FLT3LG	protein_coding	coding_variant,non_coding_variant	0.666667	0.888889	0.8	0.782609	0.222222	-0.017391	0.102415	0.102415
8:Minus:73738284:73709162:73709032:73688813	ENST00000524300.E4	ENSG00000040341	STAU2	protein_coding	coding_variant	0.145161	0.365079	0.115385	0.100197	0.219918	-0.015188	0.102365	0.102365
14:Plus:103334260:103334389:103334597:103335653	ENST00000216554.E2	ENSG00000100664	EIF5	protein_coding	coding_variant	0.813304	0.970678	0.721393	0.767442	0.157374	0.046049	0.101712	0.101712
11:Minus:65540245:65540153:65540013:65539881	ENST00000301873.E24	ENSG00000168056	LTBP3	protein_coding	coding_variant	0.683544	0.84127	0.633663	0.679245	0.157726	0.045582	0.101654	0.101654
12:Plus:27368412:27370129:27370230:27376346	ENST00000266503.E3	ENSG00000029153	ARNTL2	protein_coding	coding_variant	0.6	0.892857	0.923077	0.833333	0.292857	-0.089744	0.101556	0.101556
1:Minus:24401319:24391679:24391561:24384003	ENST00000374409.E3	ENSG00000001460	STPG1	protein_coding	coding_variant	0.539823	0.630252	0.887324	1	0.090429	0.112676	0.101552	0.101552
3:Plus:28241812:28263291:28263380:28316333	ENST00000466830.E2	ENSG00000187118	CMC1	protein_coding	coding_variant	0.565885	0.65785	0.492341	0.603448	0.091965	0.111107	0.101536	0.101536
6:Plus:130049393:130049756:130049830:130051249	ENST00000529410.E7	ENSG00000198945	L3MBTL3	protein_coding	coding_variant	0.454545	0.636363	0.619048	0.64	0.181818	0.020952	0.101385	0.101385
5:Plus:172670330:172683419:172684138:172686171	ENST00000369800.E3	ENSG00000214357	NEURL1B	protein_coding	coding_variant	0.848485	1	0.909091	0.96	0.151515	0.050909	0.101212	0.101212
8:Plus:66152627:66154047:66154334:66174471	ENST00000315962.E9	ENSG00000147573	TRIM55	protein_coding	coding_variant	0.063559	0.306123	0.356371	0.316027	0.242564	-0.040344	0.10111	0.10111
17:Minus:2511759:2502331:2502204:2477885	ENST00000263092.E2	ENSG00000127804	METTL16	protein_coding	coding_variant	0.851852	1	0.947369	1	0.148148	0.052631	0.100389	0.100389
20:Plus:63689132:63689502:63689648:63689750	ENST00000370018.E23,ENST00000492259.E21	ENSG00000258366	RTEL1	protein_coding	coding_variant,coding_variant	0.845071	0.907895	0.842105	0.979592	0.062824	0.137487	0.100156	0.100156
3:Minus:49911526:49910884:49910119:49909400	ENST00000296473.E4	ENSG00000164077	MON1A	protein_coding	coding_variant	0.892857	1	0.875	0.968085	0.107143	0.093085	0.100114	0.100114
7:Minus:76003758:76001002:76000890:75996599	ENST00000248600.E8	ENSG00000127952	STYXL1	protein_coding	coding_variant	0.770548	0.847328	0.713115	0.836431	0.07678	0.123316	0.100048	0.100048
2:Plus:100948355:100949367:100949480:100964058	ENST00000335681.E7	ENSG00000170485	NPAS2	protein_coding	coding_variant	1	1	0.800001	1	0	0.199999	0.1	0.1
2:Plus:203280113:203285612:203285732:203289765	ENST00000356079.E9	ENSG00000119004	CYP20A1	protein_coding	coding_variant	0.8	1	1	1	0.2	0	0.1	0.1
11:Plus:60931884:60931984:60932127:60933542	ENST00000453848.E7	ENSG00000006118	TMEM132A	protein_coding	coding_variant	0.8	1	1	1	0.2	0	0.1	0.1
19:Plus:49692393:49697326:49697465:49700684	ENST00000392518.E4	ENSG00000169169	CPT1C	protein_coding	coding_variant	1	1	0.8	1	0	0.2	0.1	0.1
1:Minus:178033027:178032495:178032430:178031660	ENST00000476232.E5	ENSG00000242193	CRYZL2P	transcribed_unitary_pseudogene	non_coding_variant	1	0.8	1	1	-0.2	0	-0.1	0.1
4:Plus:153603452:153603802:153604430:153612252	ENST00000409663.E25	ENSG00000121210	TMEM131L	protein_coding	coding_variant	1	0.8	1	1	-0.2	0	-0.1	0.1
6:Minus:29622104:29621817:29621752:29621292	ENST00000377034.E10	ENSG00000204681	GABBR1	protein_coding	coding_variant	1	1	1	0.8	0	-0.2	-0.1	0.1
10:Minus:49505884:49500696:49500538:49493252	ENST00000355832.E7	ENSG00000225830	ERCC6	protein_coding	coding_variant	1	0.8	1	1	-0.2	0	-0.1	0.1
20:Minus:3374048:3359593:3359516:3348623	ENST00000252032.E7	ENSG00000088854	C20orf194	protein_coding	coding_variant	1	0.9	1	0.9	-0.1	-0.1	-0.1	0.1
20:Plus:44531978:44582585:44582731:44589797	ENST00000372889.E2	ENSG00000168734	PKIG	protein_coding	coding_variant	0.380488	0.244444	0.116959	0.052632	-0.136044	-0.064327	-0.100185	0.100185
11:Plus:63945935:63946951:63947003:63952238	ENST00000377793.E3	ENSG00000110583	NAA40	protein_coding	coding_variant	0.944444	0.691244	0.772727	0.825243	-0.2532	0.052516	-0.100342	0.100342
17:Plus:78204900:78205093:78205190:78205440	ENST00000409257.E7	ENSG00000183077	AFMID	protein_coding	coding_variant	1	0.931034	1	0.866667	-0.068966	-0.133333	-0.10115	0.10115
19:Minus:9617045:9614103:9614021:9611336	ENST00000302851.E5	ENSG00000171469	ZNF561	protein_coding	coding_variant	1	0.940043	1	0.857143	-0.059957	-0.142857	-0.101407	0.101407
2:Plus:238082209:238083248:238083354:238091218	ENST00000254663.E7	ENSG00000132330	SCLY	protein_coding	coding_variant	0.6	0.647059	1	0.750001	0.047059	-0.249999	-0.10147	0.10147
22:Minus:19187981:19187728:19187558:19183611	ENST00000427926.E29	ENSG00000070371	CLTCL1	protein_coding	coding_variant	0.423077	0.302198	0.434174	0.352113	-0.120879	-0.082061	-0.10147	0.10147
19:Plus:35269699:35269803:35270003:35270447	ENST00000222305.E4	ENSG00000105698	USF2	protein_coding	coding_variant	0.722299	0.633238	0.740894	0.62624	-0.089061	-0.114654	-0.101858	0.101858
9:Plus:36651877:36657241:36657363:36665350	ENST00000298048.E13	ENSG00000165304	MELK	protein_coding	coding_variant	0.748219	0.56917	0.769772	0.744966	-0.179049	-0.024806	-0.101928	0.101928
14:Plus:64504946:64511249:64511384:64521487	ENST00000554015.E3	ENSG00000126804	ZBTB1	protein_coding	coding_variant	0.25	0.129032	0.083333	0	-0.120968	-0.083333	-0.102151	0.102151
9:Plus:129085616:129086139:129086267:129086709	ENST00000372546.E6	ENSG00000167130	DOLPP1	protein_coding	coding_variant	0.887417	0.768421	0.764007	0.678344	-0.118996	-0.085663	-0.10233	0.10233
16:Minus:15630332:15625800:15625372:15625173	ENST00000396368.E8	ENSG00000166783	MARF1	protein_coding	coding_variant	0.947368	1	0.861111	0.603774	0.052632	-0.257337	-0.102352	0.102352
1:Minus:246849615:246843928:246843795:246842776	ENST00000648844.E34	ENSG00000153207	AHCTF1	protein_coding	coding_variant	1	0.857142	1	0.9375	-0.142858	-0.0625	-0.102679	0.102679
1:Plus:213071041:213077696:213077816:213104454	ENST00000366960.E3	ENSG00000136643	RPS6KC1	protein_coding	coding_variant	0.818182	0.695652	0.876404	0.793549	-0.12253	-0.082855	-0.102692	0.102692
1:Minus:177960791:177960403:177960342:177958975	ENST00000308284.E8	ENSG00000120341	SEC16B	protein_coding	coding_variant	0.918367	1	0.961539	0.674419	0.081633	-0.28712	-0.102744	0.102744
4:Plus:165228913:165238778:165238899:165263197	ENST00000226725.E4	ENSG00000109466	KLHL2	protein_coding	coding_variant	0.950739	0.847134	0.905432	0.80261	-0.103605	-0.102822	-0.103213	0.103213
2:Minus:240552914:240529509:240529037:240526445	ENST00000401804.E5	ENSG00000144504	ANKMY1	protein_coding	coding_variant	1	1	0.956522	0.749998	0	-0.206524	-0.103262	0.103262
3:Minus:9767667:9765890:9765759:9763213	ENST00000256460.E3	ENSG00000134072	CAMK1	protein_coding	coding_variant	0.877907	0.780105	0.857143	0.748	-0.097802	-0.109143	-0.103472	0.103472
15:Plus:42558290:42559339:42559408:42561270	ENST00000260372.E3	ENSG00000137814	HAUS2	protein_coding	coding_variant	0.911765	0.830601	0.956522	0.829545	-0.081164	-0.126977	-0.104071	0.104071
6:Plus:31758293:31758548:31758620:31758766	ENST00000375755.E14,ENST00000493662.E14	ENSG00000204410	MSH5	protein_coding	coding_variant,coding_variant	1	0.916667	1	0.875	-0.083333	-0.125	-0.104166	0.104166
11:Minus:3370975:3361889:3361743:3360788	ENST00000399602.E4	ENSG00000005801	ZNF195	protein_coding	coding_variant	1	0.791667	1	1	-0.208333	0	-0.104166	0.104166
15:Plus:25093974:25095627:25095828:25097321	ENST00000640631.E23	ENSG00000224078	SNHG14	processed_transcript	non_coding_variant	1	0.882353	1	0.909091	-0.117647	-0.090909	-0.104278	0.104278
22:Plus:36935687:36936549:36936652:36937377	ENST00000403662.E13	ENSG00000100368	CSF2RB	protein_coding	coding_variant	1	0.863636	0.932367	0.86	-0.136364	-0.072367	-0.104365	0.104365
12:Plus:113186021:113186185:113186316:113186683	ENST00000548278.E2	ENSG00000139405	RITA1	protein_coding	coding_variant	0.851211	0.710983	0.92437	0.855738	-0.140228	-0.068632	-0.10443	0.10443
13:Plus:100449305:100515427:100515567:100527675	ENST00000376285.E22	ENSG00000175198	PCCA	protein_coding	coding_variant	0.818182	0.583333	0.857143	0.882353	-0.234849	0.02521	-0.104819	0.104819
17:Minus:37221724:37210490:37210467:37207800	ENST00000616317.E30	ENSG00000278540	ACACA	protein_coding	coding_variant	0.910448	0.702341	0.863874	0.862069	-0.208107	-0.001805	-0.104956	0.104956
6:Minus:106316101:106308491:106308364:106293106	ENST00000369076.E3	ENSG00000057663	ATG5	protein_coding	coding_variant	0.652174	0.562874	0.754545	0.633484	-0.0893	-0.121061	-0.105181	0.105181
3:Plus:52412920:52413996:52414048:52414496	ENST00000327906.E3	ENSG00000010318	PHF7	protein_coding	coding_variant	1	1	1	0.789473	0	-0.210527	-0.105264	0.105264
10:Plus:12149961:12155778:12155931:12156907	ENST00000298428.E7	ENSG00000065665	SEC61A2	protein_coding	coding_variant	0.878788	0.68	0.561403	0.549296	-0.198788	-0.012107	-0.105447	0.105447
2:Plus:25137502:25139059:25139190:25141366	ENST00000403714.E16	ENSG00000084710	EFR3B	protein_coding	coding_variant	0.903615	0.746479	0.788618	0.734848	-0.157136	-0.05377	-0.105453	0.105453
19:Plus:40617020:40617100:40617225:40619347	ENST00000308370.E24	ENSG00000090006	LTBP4	protein_coding	coding_variant	0.513834	0.409483	0.352757	0.245947	-0.104351	-0.10681	-0.105581	0.105581
20:Plus:36198041:36209488:36209898:36212272	ENST00000338074.E15	ENSG00000088367	EPB41L1	protein_coding	coding_variant	0.891473	0.607717	0.59322	0.665653	-0.283756	0.072433	-0.105661	0.105661
4:Minus:686532:686302:686089:685911	ENST00000404286.E3	ENSG00000169026	SLC49A3	protein_coding	coding_variant	1	0.913043	0.875	0.75	-0.086957	-0.125	-0.105978	0.105978
16:Plus:1666600:1667335:1667400:1667962	ENST00000454337.E17,ENST00000397412.E17	ENSG00000261732	AL031708.1	protein_coding	coding_variant,coding_variant	0.871287	0.863014	0.909091	0.704545	-0.008273	-0.204546	-0.10641	0.10641
4:Minus:76144390:76144292:76144149:76136412	ENST00000264883.E3	ENSG00000138750	NUP54	protein_coding	coding_variant	0.931973	0.809524	0.984375	0.893939	-0.122449	-0.090436	-0.106442	0.106442
19:Minus:10577198:10575029:10574904:10574492	ENST00000250244.E10	ENSG00000129354	AP1M2	protein_coding	coding_variant	1	0.8	0.950495	0.9375	-0.2	-0.012995	-0.106497	0.106497
X:Plus:129576552:129584344:129584367:129587002	ENST00000371113.E19	ENSG00000122126	OCRL	protein_coding	coding_variant	0.2	0.041667	0.054795	0	-0.158333	-0.054795	-0.106564	0.106564
11:Minus:107551808:107549823:107549753:107532406	ENST00000428149.E7	ENSG00000137760	ALKBH8	protein_coding	coding_variant	0.928571	0.818182	0.913043	0.809523	-0.110389	-0.10352	-0.106955	0.106955
19:Minus:15125656:15125069:15124925:15123576	ENST00000263383.E2	ENSG00000105135	ILVBL	protein_coding	coding_variant	0.544218	0.575916	0.763473	0.517677	0.031698	-0.245796	-0.107049	0.107049
4:Minus:1081567:1081467:1081419:1079688	ENST00000433731.E7	ENSG00000178222	RNF212	protein_coding	coding_variant	0.764706	0.8	1	0.750001	0.035294	-0.249999	-0.107352	0.107352
8:Plus:106713985:106737520:106737600:106739458	ENST00000442977.E11	ENSG00000164830	OXR1	protein_coding	coding_variant	0.511198	0.406162	0.591443	0.481752	-0.105036	-0.109691	-0.107364	0.107364
1:Minus:46561478:46560277:46560234:46558800	ENST00000649800.E13	ENSG00000079277	MKNK1	protein_coding	coding_variant	0.558659	0.469136	0.473118	0.347826	-0.089523	-0.125292	-0.107407	0.107407
3:Plus:172755374:172755483:172755575:172756983	ENST00000392692.E4	ENSG00000114346	ECT2	protein_coding	coding_variant	0.55	0.396552	0.63035	0.568966	-0.153448	-0.061384	-0.107416	0.107416
1:Minus:58527261:58506209:58506060:58481174	ENST00000371226.E8	ENSG00000162600	OMA1	protein_coding	coding_variant	0.941176	0.826087	1	0.9	-0.115089	-0.1	-0.107544	0.107544
2:Minus:127858028:127853105:127852925:127850685	ENST00000272645.E2	ENSG00000144231	POLR2D	protein_coding	coding_variant	0.913043	0.933333	0.931034	0.695652	0.02029	-0.235382	-0.107546	0.107546
8:Plus:94823561:94824893:94825067:94827263	ENST00000523731.E2	ENSG00000164941	INTS8	protein_coding	coding_variant	0.878788	0.889908	0.969925	0.74359	0.01112	-0.226335	-0.107608	0.107608
11:Minus:74930300:74927488:74927391:74921347	ENST00000340360.E7	ENSG00000166435	XRRA1	protein_coding	coding_variant	0.846154	0.8	0.777778	0.608696	-0.046154	-0.169082	-0.107618	0.107618
12:Minus:111933886:111932659:111932586:111931827	ENST00000550831.E9	ENSG00000198270	TMEM116	protein_coding	coding_variant	1	0.944444	1	0.84	-0.055556	-0.16	-0.107778	0.107778
15:Plus:40011346:40016502:40016672:40017108	ENST00000263791.E28	ENSG00000128829	EIF2AK4	protein_coding	coding_variant	0.909091	0.741936	0.888889	0.84	-0.167155	-0.048889	-0.108022	0.108022
5:Minus:78564813:78510398:78509784:78489153	ENST00000380345.E4	ENSG00000145685	LHFPL2	protein_coding	coding_variant	1	1	1	0.782609	0	-0.217391	-0.108696	0.108696
19:Minus:48841149:48839263:48839205:48838129	ENST00000263265.E18	ENSG00000105559	PLEKHA4	protein_coding	coding_variant	0.484848	0.387755	0.529412	0.409091	-0.097093	-0.120321	-0.108707	0.108707
18:Minus:12697223:12695351:12695254:12691487	ENST00000262127.E6	ENSG00000101624	CEP76	protein_coding	coding_variant	1	0.882353	1	0.9	-0.117647	-0.1	-0.108823	0.108823
3:Minus:138077499:138071835:138071643:138068367	ENST00000327532.E12	ENSG00000158163	DZIP1L	protein_coding	coding_variant	0.73822	0.591549	0.616725	0.545454	-0.146671	-0.071271	-0.108971	0.108971
3:Plus:37947211:37957111:37957143:37964571	ENST00000273179.E3	ENSG00000144677	CTDSPL	protein_coding	coding_variant	0.55	0.424	0.4	0.307692	-0.126	-0.092308	-0.109154	0.109154
1:Minus:70313745:70306290:70306224:70300908	ENST00000370944.E6	ENSG00000118454	ANKRD13C	protein_coding	coding_variant	0.88	0.714286	1	0.947369	-0.165714	-0.052631	-0.109173	0.109173
6:Minus:33200242:33199416:33199169:33198464	ENST00000374680.E2	ENSG00000204231	RXRB	protein_coding	coding_variant	0.873134	0.718894	0.895522	0.830189	-0.15424	-0.065333	-0.109787	0.109787
1:Minus:205150680:205148339:205148205:205147745	ENST00000367162.E12	ENSG00000133059	DSTYK	protein_coding	coding_variant	0.957895	0.767123	0.873518	0.843866	-0.190772	-0.029652	-0.110212	0.110212
5:Plus:148425701:148427213:148427947:148433424	ENST00000340253.E15	ENSG00000145868	FBXO38	protein_coding	coding_variant	0.579635	0.551282	0.670854	0.478528	-0.028353	-0.192326	-0.110339	0.110339
9:Plus:128461067:128469183:128469353:128471308	ENST00000434106.E5	ENSG00000136811	ODF2	protein_coding	coding_variant	0.89225	0.766551	0.93029	0.834395	-0.125699	-0.095895	-0.110797	0.110797
1:Minus:205211271:205187806:205187418:205169832	ENST00000367162.E2	ENSG00000133059	DSTYK	protein_coding	coding_variant	0.942857	0.846154	1	0.875	-0.096703	-0.125	-0.110851	0.110851
1:Plus:91513307:91513948:91514043:91514819	ENST00000428239.E8	ENSG00000097046	CDC7	protein_coding	coding_variant	1	0.777778	1	1	-0.222222	0	-0.111111	0.111111
5:Plus:113534407:113535642:113535798:113539074	ENST00000161863.E7	ENSG00000047188	YTHDC2	protein_coding	coding_variant	1	0.777778	1	1	-0.222222	0	-0.111111	0.111111
14:Minus:49679725:49674427:49674350:49674216	ENST00000216367.E4	ENSG00000100479	POLE2	protein_coding	coding_variant	1	1	1	0.777778	0	-0.222222	-0.111111	0.111111
15:Minus:65792010:65761438:65761367:65756472	ENST00000431932.E2	ENSG00000174485	DENND4A	protein_coding	coding_variant	1	1	1	0.777777	0	-0.222223	-0.111111	0.111111
15:Minus:82571344:82557986:82557760:82556122	ENST00000617958.E4,ENST00000562833.E2	ENSG00000214575	CPEB1	protein_coding	coding_variant,coding_variant	1	0.777778	1	1	-0.222222	0	-0.111111	0.111111
6:Plus:139135667:139166284:139167324:139174385	ENST00000367658.E2	ENSG00000112406	HECA	protein_coding	coding_variant	1	0.842105	1	0.935484	-0.157895	-0.064516	-0.111206	0.111206
8:Minus:81718182:81717288:81717249:81715114	ENST00000220669.E3	ENSG00000104231	ZFAND1	protein_coding	coding_variant	0.833333	0.6	0.538461	0.549296	-0.233333	0.010835	-0.111249	0.111249
16:Plus:3655520:3655849:3655937:3656102	ENST00000407479.E4	ENSG00000213918	DNASE1	protein_coding	coding_variant	0.136364	0.026548	0.225	0.11215	-0.109816	-0.11285	-0.111333	0.111333
6:Plus:35293044:35293751:35293915:35294456	ENST00000373953.E12	ENSG00000065029	ZNF76	protein_coding	coding_variant	0.698795	0.557491	0.725594	0.643939	-0.141304	-0.081655	-0.11148	0.11148
11:Minus:116861841:116861383:116861274:116859604	ENST00000375300.E18	ENSG00000160584	SIK3	protein_coding	coding_variant	1	0.75	0.973333	1	-0.25	0.026667	-0.111667	0.111667
15:Minus:101652271:101651773:101651696:101650161	ENST00000333202.E2	ENSG00000184277	TM2D3	protein_coding	coding_variant	0.385439	0.224719	0.43956	0.376884	-0.16072	-0.062676	-0.111698	0.111698
12:Plus:131979793:131981489:131981596:131982093	ENST00000389562.E3	ENSG00000183495	EP400	protein_coding	coding_variant	0.68	0.5	0.736842	0.692308	-0.18	-0.044534	-0.112267	0.112267
6:Plus:10723241:10724556:10724633:10724961	ENST00000541412.E2	ENSG00000111843	TMEM14C	protein_coding	coding_variant	0.925	0.714286	0.898551	0.884615	-0.210714	-0.013936	-0.112325	0.112325
17:Plus:31249119:31252938:31253000:31258344	ENST00000358273.E31	ENSG00000196712	NF1	protein_coding	coding_variant	0.886364	0.738636	0.906977	0.83	-0.147728	-0.076977	-0.112353	0.112353
16:Plus:19763900:19764035:19764112:19788838	ENST00000320394.E7	ENSG00000174628	IQCK	protein_coding	coding_variant	1	0.9	1	0.875	-0.1	-0.125	-0.1125	0.1125
13:Minus:37051488:37048599:37048564:37047936	ENST00000350612.E3	ENSG00000102710	SUPT20H	protein_coding	coding_variant	0.885167	0.780822	0.928367	0.807339	-0.104345	-0.121028	-0.112687	0.112687
4:Plus:122224677:122226707:122226835:122229121	ENST00000264501.E24	ENSG00000138688	KIAA1109	protein_coding	coding_variant	0.692308	0.666666	0.88	0.68	-0.025642	-0.2	-0.112821	0.112821
3:Minus:15099035:15098274:15098119:15096710	ENST00000253699.E2	ENSG00000131381	RBSN	protein_coding	coding_variant	0.916667	0.661017	0.789474	0.818182	-0.25565	0.028708	-0.113471	0.113471
12:Plus:62565380:62566014:62566031:62566322	ENST00000393630.E28	ENSG00000061987	MON2	protein_coding	coding_variant	0.82	0.756097	0.942857	0.778481	-0.063903	-0.164376	-0.114139	0.114139
1:Minus:28035544:28027926:28027789:28017239	ENST00000373871.E7	ENSG00000158161	EYA3	protein_coding	coding_variant	0.245283	0.171429	0.378947	0.22449	-0.073854	-0.154457	-0.114155	0.114155
20:Plus:36212376:36214357:36214440:36218876	ENST00000338074.E17	ENSG00000088367	EPB41L1	protein_coding	coding_variant	0.560748	0.448276	0.588235	0.471204	-0.112472	-0.117031	-0.114751	0.114751
8:Minus:124539025:124523002:124522937:124522200	ENST00000276692.E2	ENSG00000147687	TATDN1	protein_coding	coding_variant	0.916667	0.926829	0.947369	0.707317	0.010162	-0.240052	-0.114945	0.114945
1:Minus:114399457:114397990:114397940:114397860	ENST00000358465.E19	ENSG00000197323	TRIM33	protein_coding	coding_variant	0.511628	0.5	0.571429	0.352941	-0.011628	-0.218488	-0.115058	0.115058
2:Plus:3558998:3559448:3559729:3561317	ENST00000438436.E2	ENSG00000234171	RNASEH1-AS1	antisense	non_coding_variant	0.34	0.137931	0.222222	0.19403	-0.202069	-0.028192	-0.115131	0.115131
4:Plus:112377898:112382398:112382552:112411827	ENST00000458497.E4	ENSG00000073331	ALPK1	protein_coding	coding_variant	0.90625	0.894737	0.961539	0.742574	-0.011513	-0.218965	-0.115239	0.115239
4:Minus:120853418:120821345:120821171:120818527	ENST00000264808.E4	ENSG00000138738	PRDM5	protein_coding	coding_variant	1	0.769231	1	1	-0.230769	0	-0.115385	0.115385
4:Minus:127930683:127921963:127921860:127921771	ENST00000641686.E10	ENSG00000164073	MFSD8	protein_coding	coding_variant	1	0.846154	1	0.923077	-0.153846	-0.076923	-0.115385	0.115385
11:Minus:123728133:123727595:123727476:123726991	ENST00000336139.E7	ENSG00000166261	ZNF202	protein_coding	coding_variant	1	0.846154	1	0.923077	-0.153846	-0.076923	-0.115385	0.115385
17:Minus:43051063:43049194:43049121:43047703	ENST00000357654.E21	ENSG00000012048	BRCA1	protein_coding	coding_variant	1	0.8125	1	0.956522	-0.1875	-0.043478	-0.115489	0.115489
10:Minus:125160319:125111093:125110990:125039155	ENST00000337195.E2	ENSG00000175029	CTBP2	protein_coding	coding_variant	0.096774	0.105012	0.239631	0	0.008238	-0.239631	-0.115697	0.115697
12:Minus:116737790:116723223:116723067:116720447	ENST00000261318.E2	ENSG00000111412	C12orf49	protein_coding	coding_variant	0.970696	0.915254	1	0.823529	-0.055442	-0.176471	-0.115957	0.115957
6:Plus:37377033:37381150:37381354:37390742	ENST00000373479.E7	ENSG00000112130	RNF8	protein_coding	coding_variant	0.904762	0.773196	0.89404	0.793549	-0.131566	-0.100491	-0.116028	0.116028
19:Minus:6453981:6452479:6452312:6444301	ENST00000301454.E8	ENSG00000125648	SLC25A23	protein_coding	coding_variant	0.794872	0.763636	0.851852	0.650794	-0.031236	-0.201058	-0.116147	0.116147
14:Plus:30559272:30581076:30581116:30586718	ENST00000206595.E2	ENSG00000092140	G2E3	protein_coding	coding_variant	0.866667	0.784615	1	0.849057	-0.082052	-0.150943	-0.116498	0.116498
14:Minus:105252507:105241414:105241265:105228913	ENST00000547530.E6	ENSG00000185024	BRF1	protein_coding	coding_variant	0.957958	0.72459	1	1	-0.233368	0	-0.116684	0.116684
2:Plus:241070201:241071576:241071720:241071796	ENST00000310397.E25	ENSG00000162804	SNED1	protein_coding	coding_variant	1	0.857143	1	0.909091	-0.142857	-0.090909	-0.116883	0.116883
4:Plus:44694513:44695615:44695734:44697408	ENST00000281543.E15	ENSG00000151806	GUF1	protein_coding	coding_variant	1	0.809524	1	0.956522	-0.190476	-0.043478	-0.116977	0.116977
19:Plus:58478181:58479643:58479727:58479930	ENST00000594369.E5	ENSG00000083838	ZNF446	protein_coding	coding_variant	0.891304	0.6	0.942857	1	-0.291304	0.057143	-0.11708	0.11708
10:Minus:31861395:31854206:31854066:31852597	ENST00000344936.E5	ENSG00000165322	ARHGAP12	protein_coding	coding_variant	0.288	0.125	0.344262	0.272727	-0.163	-0.071535	-0.117267	0.117267
8:Minus:143541376:143539320:143538003:143536453	ENST00000262577.E2	ENSG00000014164	ZC3H3	protein_coding	coding_variant	1	0.903226	1	0.862069	-0.096774	-0.137931	-0.117353	0.117353
1:Plus:19312889:19317600:19317841:19324633	ENST00000375153.E2	ENSG00000040487	PQLC2	protein_coding	coding_variant	0.837838	0.724138	0.925926	0.804878	-0.1137	-0.121048	-0.117374	0.117374
15:Minus:71933670:71916492:71916370:71905006	ENST00000356056.E19	ENSG00000066933	MYO9A	protein_coding	coding_variant	1	0.972973	0.969231	0.761194	-0.027027	-0.208037	-0.117532	0.117532
3:Plus:107778519:107789787:107789876:107791240	ENST00000325805.E14	ENSG00000114439	BBX	protein_coding	coding_variant	0.437086	0.220588	0.375	0.355932	-0.216498	-0.019068	-0.117783	0.117783
17:Minus:15683036:15682951:15682854:15680953	ENST00000649191.E3	ENSG00000221926	TRIM16	protein_coding	coding_variant	0.826087	0.771428	1	0.818182	-0.054659	-0.181818	-0.118239	0.118239
3:Minus:25729133:25720191:25720014:25719635	ENST00000280700.E11	ENSG00000151092	NGLY1	protein_coding	coding_variant	1	0.849056	0.848485	0.762712	-0.150944	-0.085773	-0.118359	0.118359
11:Minus:68185781:68180200:68180132:68175183	ENST00000304363.E4	ENSG00000110066	KMT5B	protein_coding	coding_variant	0.982906	0.76087	0.981013	0.965909	-0.222036	-0.015104	-0.11857	0.11857
6:Plus:99526109:99531363:99531536:99531632	ENST00000452647.E3	ENSG00000228439	TSTD3	protein_coding	coding_variant	0.615385	0.542857	0.885714	0.72093	-0.072528	-0.164784	-0.118656	0.118656
8:Minus:103407634:103404861:103404776:103403324	ENST00000297578.E3,ENST00000649416.E5	ENSG00000164933	SLC25A32	protein_coding	coding_variant,coding_variant	0.758621	0.539683	0.724638	0.705882	-0.218938	-0.018756	-0.118847	0.118847
5:Plus:136132962:136147832:136147906:136153592	ENST00000545279.E2	ENSG00000113658	SMAD5	protein_coding	coding_variant	0.694737	0.507463	0.69697	0.646341	-0.187274	-0.050629	-0.118951	0.118951
20:Plus:35869551:35870955:35871134:35871650	ENST00000374012.E8	ENSG00000025293	PHF20	protein_coding	coding_variant	1	0.833333	1	0.928571	-0.166667	-0.071429	-0.119048	0.119048
18:Plus:24143259:24143360:24143413:24155701	ENST00000621648.E3	ENSG00000154040	CABYR	protein_coding	coding_variant	0.980392	0.866667	0.914285	0.789473	-0.113725	-0.124812	-0.119269	0.119269
17:Minus:58207085:58206547:58206465:58206380	ENST00000393119.E16	ENSG00000011143	MKS1	protein_coding	coding_variant	0.918919	0.85	1	0.829787	-0.068919	-0.170213	-0.119566	0.119566
17:Plus:61015901:61026866:61026910:61034666	ENST00000390652.E17	ENSG00000141376	BCAS3	protein_coding	coding_variant	0.181818	0	0.129032	0.071429	-0.181818	-0.057603	-0.11971	0.11971
17:Minus:44934831:44934617:44934507:44934430	ENST00000593135.E5	ENSG00000186185	KIF18B	protein_coding	coding_variant	1	0.933333	1	0.826087	-0.066667	-0.173913	-0.12029	0.12029
18:Minus:23421367:23399647:23399566:23385067	ENST00000383233.E4	ENSG00000134490	TMEM241	protein_coding	coding_variant	0.809524	0.677419	0.842106	0.733334	-0.132105	-0.108772	-0.120439	0.120439
6:Plus:73492352:73497736:73497896:73500574	ENST00000370300.E12	ENSG00000135297	MTO1	protein_coding	coding_variant	0.832258	0.690266	0.681818	0.582734	-0.141992	-0.099084	-0.120538	0.120538
14:Plus:64924126:64926010:64926080:64932138	ENST00000549115.E3	ENSG00000258289	CHURC1	protein_coding	coding_variant	0.787565	0.609091	0.847059	0.784017	-0.178474	-0.063042	-0.120758	0.120758
14:Plus:58490240:58492144:58492275:58498783	ENST00000619416.E27	ENSG00000100578	KIAA0586	protein_coding	coding_variant	0.945946	0.714286	0.903226	0.892308	-0.23166	-0.010918	-0.121289	0.121289
22:Plus:44732391:44735027:44735162:44736772	ENST00000336985.E7	ENSG00000186654	PRR5	protein_coding	coding_variant	0.714286	0.653846	0.84	0.657143	-0.06044	-0.182857	-0.121648	0.121648
X:Plus:155090839:155099315:155099389:155116057	ENST00000369462.E8	ENSG00000185515	BRCC3	protein_coding	coding_variant	0.428571	0.23176	0.351906	0.305233	-0.196811	-0.046673	-0.121742	0.121742
7:Plus:99519909:99520169:99520304:99525813	ENST00000394170.E5	ENSG00000196652	ZKSCAN5	protein_coding	coding_variant	0.477273	0.310344	0.588785	0.512195	-0.166929	-0.07659	-0.12176	0.12176
12:Plus:48135038:48135291:48135383:48137721	ENST00000340802.E12	ENSG00000152556	PFKM	protein_coding	coding_variant	0.594059	0.564103	0.699115	0.485507	-0.029956	-0.213608	-0.121782	0.121782
11:Minus:8964209:8962183:8962092:8956298	ENST00000534025.E2	ENSG00000175348	TMEM9B	protein_coding	coding_variant	0.861128	0.701863	0.859391	0.775	-0.159265	-0.084391	-0.121828	0.121828
2:Plus:241053326:241062791:241062904:241063587	ENST00000310397.E17	ENSG00000162804	SNED1	protein_coding	coding_variant	0.509434	0.454546	0.722222	0.533334	-0.054888	-0.188888	-0.121888	0.121888
5:Plus:146463793:146468341:146468403:146469544	ENST00000296702.E6	ENSG00000113649	TCERG1	protein_coding	coding_variant	0.454545	0.175258	0.646341	0.681818	-0.279287	0.035477	-0.121905	0.121905
21:Minus:34859474:34834601:34834410:34799462	ENST00000344691.E4	ENSG00000159216	RUNX1	protein_coding	coding_variant	0.888889	0.728814	0.863095	0.779018	-0.160075	-0.084077	-0.122076	0.122076
16:Minus:30760284:30759724:30759654:30759458	ENST00000543610.E5	ENSG00000196118	CCDC189	protein_coding	coding_variant	0.909091	0.9	1	0.764706	-0.009091	-0.235294	-0.122192	0.122192
9:Plus:731266:732378:732617:734748	ENST00000619269.E7	ENSG00000107104	KANK1	protein_coding	coding_variant	0.907692	0.74026	0.93617	0.859155	-0.167432	-0.077015	-0.122223	0.122223
1:Minus:151762105:151761552:151761451:151760899	ENST00000368830.E5	ENSG00000143436	MRPL9	protein_coding	coding_variant	0.74	0.590267	0.704842	0.609756	-0.149733	-0.095086	-0.12241	0.12241
11:Minus:62707109:62705617:62705301:62702549	ENST00000403734.E15	ENSG00000234857	HNRNPUL2-BSCL2	protein_coding	coding_variant	0.857995	0.789305	0.63797	0.461573	-0.06869	-0.176397	-0.122543	0.122543
3:Minus:185675296:185672669:185672541:185658409	ENST00000382199.E10	ENSG00000073792	IGF2BP2	protein_coding	coding_variant	0.45	0.368421	0.519084	0.353741	-0.081579	-0.165343	-0.123461	0.123461
8:Plus:42272205:42288634:42288728:42290156	ENST00000520810.E3	ENSG00000104365	IKBKB	protein_coding	coding_variant	0.715152	0.541289	0.704515	0.631308	-0.173863	-0.073207	-0.123535	0.123535
14:Minus:89280950:89190449:89190384:89180806	ENST00000345097.E5	ENSG00000053254	FOXN3	protein_coding	coding_variant	0.45929	0.285714	0.305263	0.230769	-0.173576	-0.074494	-0.124035	0.124035
19:Minus:49812996:49812736:49812615:49812335	ENST00000313777.E2	ENSG00000010361	FUZ	protein_coding	coding_variant	0.897436	0.881612	0.989247	0.756757	-0.015824	-0.23249	-0.124157	0.124157
1:Minus:52481804:52481635:52481423:52477882	ENST00000371544.E11	ENSG00000134744	TUT4	protein_coding	coding_variant	0.777778	0.818182	0.888889	0.6	0.040404	-0.288889	-0.124243	0.124243
11:Plus:59795482:59797283:59797396:59800855	ENST00000337979.E10	ENSG00000166900	STX3	protein_coding	coding_variant	0.891892	0.816326	0.885593	0.712644	-0.075566	-0.172949	-0.124257	0.124257
15:Minus:56707263:56707150:56707082:56704267	ENST00000267807.E3	ENSG00000137871	ZNF280D	protein_coding	coding_variant	1	1	0.944445	0.695652	0	-0.248793	-0.124396	0.124396
3:Plus:72908559:72922204:72922335:72955098	ENST00000389617.E3	ENSG00000172986	GXYLT2	protein_coding	coding_variant	1	1	0.941177	0.692308	0	-0.248869	-0.124435	0.124435
20:Minus:36773394:36771473:36771425:36771193	ENST00000426836.E2	ENSG00000149636	DSN1	protein_coding	coding_variant	1	0.904762	1	0.846154	-0.095238	-0.153846	-0.124542	0.124542
12:Plus:94255296:94259337:94259375:94259610	ENST00000258526.E18	ENSG00000136040	PLXNC1	protein_coding	coding_variant	1	0.75	1	1	-0.25	0	-0.125	0.125
12:Plus:106393153:106405857:106405976:106410826	ENST00000228347.E11	ENSG00000013503	POLR3B	protein_coding	coding_variant	1	0.75	1	1	-0.25	0	-0.125	0.125
14:Plus:58508709:58512522:58512627:58540071	ENST00000619416.E30	ENSG00000100578	KIAA0586	protein_coding	coding_variant	1	1	1	0.75	0	-0.25	-0.125	0.125
12:Plus:94297423:94298632:94298795:94300910	ENST00000258526.E27	ENSG00000136040	PLXNC1	protein_coding	coding_variant	1	1	1	0.749998	0	-0.250002	-0.125001	0.125001
14:Minus:23052473:23052083:23051970:23049943	ENST00000397359.E9	ENSG00000139880	CDH24	protein_coding	coding_variant	0.336735	0.296875	0.45045	0.24	-0.03986	-0.21045	-0.125155	0.125155
20:Minus:290259:289676:289559:284081	ENST00000360321.E3	ENSG00000196476	C20orf96	protein_coding	coding_variant	0.72973	0.698113	0.790323	0.571429	-0.031617	-0.218894	-0.125256	0.125256
5:Minus:75400205:75399387:75399310:75389687	ENST00000644072.E12	ENSG00000113163	COL4A3BP	protein_coding	coding_variant	0.289655	0.052174	0.328125	0.314136	-0.237481	-0.013989	-0.125735	0.125735
9:Minus:13119502:13115334:13115248:13114021	ENST00000319217.E40	ENSG00000107186	MPDZ	protein_coding	coding_variant	0.736434	0.685714	0.708791	0.506849	-0.05072	-0.201942	-0.126331	0.126331
3:Minus:52558249:52554879:52554724:52550817	ENST00000296302.E27	ENSG00000163939	PBRM1	protein_coding	coding_variant	0.689655	0.219512	0.189076	0.40625	-0.470143	0.217174	-0.126484	0.126484
1:Plus:151767299:151768058:151768233:151770172	ENST00000400999.E4	ENSG00000143450	OAZ3	protein_coding	coding_variant	0.543478	0.433962	0.544304	0.4	-0.109516	-0.144304	-0.12691	0.12691
11:Plus:102076045:102081215:102081281:102083071	ENST00000434758.E6	ENSG00000137691	CFAP300	protein_coding	coding_variant	1	0.888889	1	0.857143	-0.111111	-0.142857	-0.126984	0.126984
3:Minus:138591854:138572932:138572859:138571356	ENST00000264982.E3	ENSG00000114107	CEP70	protein_coding	coding_variant	0.926471	0.75	0.941177	0.863014	-0.176471	-0.078163	-0.127317	0.127317
8:Minus:41663659:41661941:41661801:41655753	ENST00000347528.E41	ENSG00000029534	ANK1	protein_coding	coding_variant	0.935484	0.888755	0.971223	0.762712	-0.046729	-0.208511	-0.12762	0.12762
4:Minus:88284406:88278642:88278144:88277243	ENST00000608933.E2	ENSG00000163644	PPM1K	protein_coding	coding_variant	0.846154	0.814286	0.890244	0.666667	-0.031868	-0.223577	-0.127723	0.127723
13:Plus:39039711:39042105:39042305:39044090	ENST00000379600.E4	ENSG00000188811	NHLRC3	protein_coding	coding_variant	0.809524	0.629629	0.6875	0.611111	-0.179895	-0.076389	-0.128142	0.128142
7:Plus:2708716:2709075:2709244:2709640	ENST00000312371.E5	ENSG00000174945	AMZ1	protein_coding	coding_variant	0.818182	0.681818	0.84	0.72	-0.136364	-0.12	-0.128182	0.128182
14:Minus:49633287:49628155:49628012:49626048	ENST00000298292.E2	ENSG00000165506	DNAAF2	protein_coding	coding_variant	0.540984	0.583333	0.785714	0.486486	0.042349	-0.299228	-0.12844	0.12844
3:Minus:12608766:12606299:12606201:12604289	ENST00000251849.E6	ENSG00000132155	RAF1	protein_coding	coding_variant	0.324324	0.280702	0.551724	0.338462	-0.043622	-0.213262	-0.128442	0.128442
X:Minus:53995693:53993903:53993601:53992839	ENST00000357988.E13	ENSG00000172943	PHF8	protein_coding	coding_variant	0.285714	0.21875	0.44	0.249999	-0.066964	-0.190001	-0.128482	0.128482
4:Plus:80267179:80274909:80275012:80286325	ENST00000312465.E2	ENSG00000138675	FGF5	protein_coding	coding_variant	0.632584	0.55834	0.628183	0.445408	-0.074244	-0.182775	-0.12851	0.12851
1:Minus:231370562:231367636:231367569:231366475	ENST00000366641.E4	ENSG00000135766	EGLN1	protein_coding	coding_variant	0.957447	0.762712	1	0.936842	-0.194735	-0.063158	-0.128947	0.128947
1:Plus:38860239:38875941:38876018:38913540	ENST00000433671.E2	ENSG00000228436	AL139260.1	antisense	non_coding_variant	0.533333	0.5	0.625	0.4	-0.033333	-0.225	-0.129166	0.129166
15:Minus:75361046:75360688:75360565:75360211	ENST00000267978.E13	ENSG00000140400	MAN2C1	protein_coding	coding_variant	0.979381	0.733333	0.887324	0.875	-0.246048	-0.012324	-0.129186	0.129186
14:Minus:20381913:20381686:20381553:20381401	ENST00000262715.E31	ENSG00000129566	TEP1	protein_coding	coding_variant	0.785714	0.763636	0.774193	0.537313	-0.022078	-0.23688	-0.129479	0.129479
20:Minus:17968700:17968457:17968375:17957037	ENST00000377768.E2	ENSG00000089006	SNX5	protein_coding	coding_variant	0.564854	0.4	0.343137	0.247934	-0.164854	-0.095203	-0.130028	0.130028
17:Plus:3637316:3640188:3640267:3647444	ENST00000046640.E3	ENSG00000040531	CTNS	protein_coding	coding_variant	0.849057	0.640777	0.882353	0.830508	-0.20828	-0.051845	-0.130062	0.130062
1:Plus:54584862:54585835:54585904:54592546	ENST00000371316.E3	ENSG00000162390	ACOT11	protein_coding	coding_variant	0.846154	0.629629	0.75	0.705882	-0.216525	-0.044118	-0.130321	0.130321
8:Plus:431444:432886:432935:435615	ENST00000382824.E4	ENSG00000147364	FBXO25	protein_coding	coding_variant	0.842105	0.481482	0.703704	0.801887	-0.360623	0.098183	-0.13122	0.13122
1:Plus:78659483:78660554:78660654:78662704	ENST00000370747.E7	ENSG00000137965	IFI44	protein_coding	coding_variant	0.978182	0.745455	0.960784	0.931035	-0.232727	-0.029749	-0.131238	0.131238
12:Minus:30684301:30681817:30681659:30680638	ENST00000256079.E4	ENSG00000133704	IPO8	protein_coding	coding_variant	1	1	1	0.736842	0	-0.263158	-0.131579	0.131579
16:Plus:89686797:89689252:89689324:89690553	ENST00000353379.E2	ENSG00000185324	CDK10	protein_coding	coding_variant	0.668193	0.480384	0.473815	0.398323	-0.187809	-0.075492	-0.131651	0.131651
10:Minus:68401620:68396881:68396780:68394451	ENST00000602465.E4	ENSG00000204130	RUFY2	protein_coding	coding_variant	0.978022	0.766667	0.852941	0.8	-0.211355	-0.052941	-0.132148	0.132148
3:Minus:49324702:49311654:49311514:49310737	ENST00000265560.E7	ENSG00000114316	USP4	protein_coding	coding_variant	0.630573	0.54878	0.686131	0.503106	-0.081793	-0.183025	-0.132409	0.132409
12:Minus:123163014:123162218:123162115:123161383	ENST00000606320.E21	ENSG00000051825	MPHOSPH9	protein_coding	coding_variant	1	0.75	1	0.984	-0.25	-0.016	-0.133	0.133
4:Minus:684719:684602:684483:683761	ENST00000404286.E6	ENSG00000169026	SLC49A3	protein_coding	coding_variant	0.809524	0.538462	0.9	0.904762	-0.271062	0.004762	-0.13315	0.13315
2:Plus:32143415:32144937:32145007:32147218	ENST00000315285.E15	ENSG00000021574	SPAST	protein_coding	coding_variant	1	0.8	1	0.933334	-0.2	-0.066666	-0.133333	0.133333
12:Plus:123692723:123694842:123694976:123695220	ENST00000303372.E10	ENSG00000168778	TCTN2	protein_coding	coding_variant	1	0.733333	1	1	-0.266667	0	-0.133333	0.133333
1:Plus:178889696:178892230:178892307:178893919	ENST00000367635.E15	ENSG00000116191	RALGPS2	protein_coding	coding_variant	0.574468	0.395349	0.604938	0.517241	-0.179119	-0.087697	-0.133408	0.133408
5:Minus:218093:216859:216729:205958	ENST00000296824.E2	ENSG00000164366	CCDC127	protein_coding	coding_variant	1	0.854839	1	0.876288	-0.145161	-0.123712	-0.134437	0.134437
11:Plus:71789845:71793380:71793481:71796017	ENST00000359244.E3	ENSG00000158483	FAM86C1	protein_coding	coding_variant	0.358675	0.132353	0.213285	0.170648	-0.226322	-0.042637	-0.13448	0.13448
16:Plus:27698500:27699534:27699599:27701589	ENST00000261588.E10	ENSG00000047578	KIAA0556	protein_coding	coding_variant	0.862069	0.838509	0.845815	0.6	-0.02356	-0.245815	-0.134688	0.134688
19:Minus:18203896:18202740:18202513:18200445	ENST00000222256.E2	ENSG00000105649	RAB3A	protein_coding	coding_variant	1	0.945946	0.96	0.74359	-0.054054	-0.21641	-0.135232	0.135232
X:Plus:154413567:154414101:154414190:154419543	ENST00000601016.E5	ENSG00000102125	TAZ	protein_coding	coding_variant	0.348837	0.222656	0.274286	0.12963	-0.126181	-0.144656	-0.135418	0.135418
2:Minus:20005744:20003286:20003161:20002080	ENST00000407540.E3	ENSG00000132031	MATN3	protein_coding	coding_variant	1	0.750001	1	0.978261	-0.249999	-0.021739	-0.135869	0.135869
4:Plus:122274436:122275972:122276022:122279775	ENST00000264501.E50	ENSG00000138688	KIAA1109	protein_coding	coding_variant	0.210527	0	0.347826	0.285714	-0.210527	-0.062112	-0.136319	0.136319
18:Minus:70121556:70114599:70114445:70109717	ENST00000640769.E27	ENSG00000176225	RTTN	protein_coding	coding_variant	1	0.818182	1	0.909091	-0.181818	-0.090909	-0.136364	0.136364
4:Plus:185346650:185351445:185351609:185353485	ENST00000504273.E14	ENSG00000109762	SNX25	protein_coding	coding_variant	0.984375	0.916667	0.919355	0.714286	-0.067708	-0.205069	-0.136389	0.136389
1:Minus:38005357:37999432:37999257:37999148	ENST00000373016.E2	ENSG00000183386	FHL3	protein_coding	coding_variant	0.833334	0.6875	0.827586	0.7	-0.145834	-0.127586	-0.13671	0.13671
12:Minus:48347252:48345474:48345345:48344712	ENST00000544117.E4	ENSG00000167528	ZNF641	protein_coding	coding_variant	1	0.677419	0.918367	0.967213	-0.322581	0.048846	-0.136868	0.136868
3:Minus:37108637:37108129:37108073:37105523	ENST00000336686.E13	ENSG00000093167	LRRFIP2	protein_coding	coding_variant	1	1	0.875	0.6	0	-0.275	-0.1375	0.1375
10:Plus:21681376:21682225:21682257:21713772	ENST00000307729.E13	ENSG00000078403	MLLT10	protein_coding	coding_variant	0.857143	0.545455	0.714286	0.75	-0.311688	0.035714	-0.137987	0.137987
3:Minus:142329434:142318903:142318790:142318694	ENST00000264951.E38	ENSG00000114127	XRN1	protein_coding	coding_variant	0.869565	0.818182	0.970297	0.744681	-0.051383	-0.225616	-0.138499	0.138499
5:Plus:141638860:141638955:141639021:141639464	ENST00000297164.E3	ENSG00000164620	RELL2	protein_coding	coding_variant	0.731707	0.688525	0.882353	0.647059	-0.043182	-0.235294	-0.139238	0.139238
17:Minus:10729780:10729060:10729031:10726264	ENST00000341871.E2	ENSG00000187824	TMEM220	protein_coding	coding_variant	0.922156	0.883333	0.863388	0.622449	-0.038823	-0.240939	-0.139881	0.139881
12:Minus:89603043:89601433:89601326:89599299	ENST00000428670.E19	ENSG00000070961	ATP2B1	protein_coding	coding_variant	0.857143	0.804878	0.804877	0.576923	-0.052265	-0.227954	-0.140109	0.140109
X:Minus:18952494:18951272:18951104:18948826	ENST00000379942.E4	ENSG00000044446	PHKA2	protein_coding	coding_variant	1	0.75	1	0.969697	-0.25	-0.030303	-0.140151	0.140151
5:Plus:2752754:2753285:2753355:2755029	ENST00000334000.E3	ENSG00000186493	C5orf38	protein_coding	coding_variant	0.756098	0.554272	0.65	0.571428	-0.201826	-0.078572	-0.140199	0.140199
19:Minus:6110393:6047504:6047407:6044282	ENST00000303657.E2	ENSG00000087903	RFX2	protein_coding	coding_variant	1	1	0.947368	0.666667	0	-0.280701	-0.14035	0.14035
11:Minus:9992990:9992543:9992415:9989595	ENST00000256190.E12	ENSG00000133812	SBF2	protein_coding	coding_variant	1	0.7	0.810219	0.828571	-0.3	0.018352	-0.140824	0.140824
9:Minus:122039272:122031856:122031723:121989770	ENST00000321582.E3	ENSG00000175764	TTLL11	protein_coding	coding_variant	0.828948	0.5	0.327731	0.375	-0.328948	0.047269	-0.14084	0.14084
13:Plus:50082557:50083142:50083194:50104704	ENST00000469754.E2	ENSG00000176124	DLEU1	processed_transcript	non_coding_variant	0.646035	0.487342	0.634615	0.511304	-0.158693	-0.123311	-0.141002	0.141002
X:Plus:47169498:47171028:47171258:47173128	ENST00000377604.E4	ENSG00000182872	RBM10	protein_coding	coding_variant	0.425926	0.365854	0.583333	0.361345	-0.060072	-0.221988	-0.14103	0.14103
3:Plus:9903064:9903397:9903412:9904032	ENST00000383814.E2	ENSG00000163701	IL17RE	protein_coding	coding_variant	0.695652	0.758242	1	0.654929	0.06259	-0.345071	-0.141241	0.141241
3:Plus:131029878:131080423:131080588:131109803	ENST00000383366.E4	ENSG00000114670	NEK11	protein_coding	coding_variant	1	0.769231	0.941177	0.888888	-0.230769	-0.052289	-0.141529	0.141529
11:Minus:116876253:116876009:116875866:116875451	ENST00000375300.E9	ENSG00000160584	SIK3	protein_coding	coding_variant	0.716599	0.561497	0.710145	0.58209	-0.155102	-0.128055	-0.141578	0.141578
8:Plus:55880103:55941855:55941991:55946448	ENST00000519728.E2	ENSG00000254087	LYN	protein_coding	coding_variant	1	1	1	0.714285	0	-0.285715	-0.142858	0.142858
8:Plus:103200762:103212919:103213085:103227989	ENST00000297574.E3	ENSG00000164929	BAALC	protein_coding	coding_variant	1	1	1	0.714285	0	-0.285715	-0.142858	0.142858
12:Plus:57615017:57615237:57615314:57615512	ENST00000286494.E11	ENSG00000240771	ARHGEF25	protein_coding	coding_variant	0.840909	0.690476	0.953488	0.818182	-0.150433	-0.135306	-0.14287	0.14287
14:Plus:54397077:54399894:54399976:54401524	ENST00000335183.E2	ENSG00000100526	CDKN3	protein_coding	coding_variant	0.752809	0.602941	0.713287	0.577273	-0.149868	-0.136014	-0.142941	0.142941
9:Minus:87970776:87970630:87970568:87969919	ENST00000325303.E5	ENSG00000156345	CDK20	protein_coding	coding_variant	0.612245	0.538462	0.678899	0.466666	-0.073783	-0.212233	-0.143008	0.143008
17:Minus:35107366:35107122:35106988:35106481	ENST00000345365.E5,ENST00000592181.E4	ENSG00000185379	RAD51D	protein_coding	coding_variant,coding_variant	0.918033	0.835031	0.9375	0.734072	-0.083002	-0.203428	-0.143215	0.143215
9:Minus:131650810:131650242:131650129:131643417	ENST00000372189.E3	ENSG00000107263	RAPGEF1	protein_coding	coding_variant	0.793103	0.731092	0.945946	0.72	-0.062011	-0.225946	-0.143979	0.143979
15:Plus:74896325:74897011:74897219:74897512	ENST00000352410.E7	ENSG00000178802	MPI	protein_coding	coding_variant	0.509434	0.333333	0.684932	0.573034	-0.176101	-0.111898	-0.144	0.144
21:Minus:33584590:33583666:33583488:33582246	ENST00000303071.E5	ENSG00000159147	DONSON	protein_coding	coding_variant	1	0.792208	0.85	0.769231	-0.207792	-0.080769	-0.14428	0.14428
1:Plus:26029286:26029600:26029707:26030476	ENST00000374280.E3	ENSG00000158008	EXTL1	protein_coding	coding_variant	0.800766	0.8	0.88	0.590909	-0.000766	-0.289091	-0.144928	0.144928
6:Minus:85541985:85538864:85538838:85536924	ENST00000314673.E16	ENSG00000135317	SNX14	protein_coding	coding_variant	0.796875	0.75	0.881356	0.638298	-0.046875	-0.243058	-0.144966	0.144966
12:Minus:3829890:3829030:3828910:3826233	ENST00000228820.E3	ENSG00000111224	PARP11	protein_coding	coding_variant	0.8	0.642857	0.733333	0.6	-0.157143	-0.133333	-0.145238	0.145238
2:Plus:207737446:207740655:207740706:207742223	ENST00000295414.E6	ENSG00000163249	CCNYL1	protein_coding	coding_variant	0.914894	0.772727	0.894737	0.744076	-0.142167	-0.150661	-0.146414	0.146414
3:Plus:138187599:138209817:138209893:138221926	ENST00000469044.E2	ENSG00000114098	ARMC8	protein_coding	coding_variant	0.674419	0.662338	0.857143	0.575	-0.012081	-0.282143	-0.147112	0.147112
11:Plus:59773294:59787037:59787136:59788873	ENST00000337979.E3	ENSG00000166900	STX3	protein_coding	coding_variant	1	0.6875	0.949152	0.964912	-0.3125	0.01576	-0.14837	0.14837
6:Minus:99394074:99383824:99383698:99380341	ENST00000254759.E2	ENSG00000132423	COQ3	protein_coding	coding_variant	1	0.8	1	0.902439	-0.2	-0.097561	-0.14878	0.14878
12:Plus:67649182:67649797:67649945:67657106	ENST00000344096.E2	ENSG00000127334	DYRK2	protein_coding	coding_variant	0.197369	0.078431	0.35503	0.173913	-0.118938	-0.181117	-0.150027	0.150027
17:Plus:49805445:49809119:49809208:49811476	ENST00000259021.E6	ENSG00000136504	KAT7	protein_coding	coding_variant	0.927273	0.738461	0.833795	0.722222	-0.188812	-0.111573	-0.150192	0.150192
6:Minus:111872968:111846629:111846589:111780635	ENST00000354650.E2	ENSG00000010810	FYN	protein_coding	coding_variant	0.753247	0.633803	0.84	0.656891	-0.119444	-0.183109	-0.151276	0.151276
6:Plus:43778918:43780732:43780854:43781956	ENST00000372055.E6	ENSG00000112715	VEGFA	protein_coding	coding_variant	0.304348	0	0	0	-0.304348	0	-0.152174	0.152174
12:Minus:128814775:128810111:128809943:128809473	ENST00000266771.E3	ENSG00000139370	SLC15A4	protein_coding	coding_variant	0.791667	0.545455	0.827586	0.769231	-0.246212	-0.058355	-0.152284	0.152284
6:Plus:143451115:143459085:143459216:143462916	ENST00000367591.E2	ENSG00000034693	PEX3	protein_coding	coding_variant	0.927273	0.931034	0.950495	0.641221	0.003761	-0.309274	-0.152756	0.152756
6:Minus:11232504:11213727:11213281:11193692	ENST00000379446.E2	ENSG00000111859	NEDD9	protein_coding	coding_variant	0.899999	0.780822	0.980198	0.791908	-0.119177	-0.18829	-0.153734	0.153734
12:Minus:96399986:96334865:96334719:96324112	ENST00000261211.E2	ENSG00000059758	CDK17	protein_coding	coding_variant	0.970589	0.705882	0.948187	0.904988	-0.264707	-0.043199	-0.153953	0.153953
22:Plus:46218401:46219812:46220014:46231792	ENST00000407236.E6	ENSG00000186951	PPARA	protein_coding	coding_variant	0.75	0.714286	0.941177	0.666667	-0.035714	-0.27451	-0.155112	0.155112
7:Plus:100355240:100356750:100356883:100358220	ENST00000310771.E14	ENSG00000272752	STAG3L5P-PVRIG2P-PILRB	processed_transcript	non_coding_variant	1	0.652174	0.964286	1	-0.347826	0.035714	-0.156056	0.156056
16:Plus:3501089:3504720:3504831:3506331	ENST00000576634.E2	ENSG00000103351	CLUAP1	protein_coding	coding_variant	0.92	0.714286	0.954546	0.847826	-0.205714	-0.10672	-0.156217	0.156217
3:Plus:12503784:12505154:12505231:12516611	ENST00000284995.E6	ENSG00000154743	TSEN2	protein_coding	coding_variant	1	0.8125	1	0.875	-0.1875	-0.125	-0.15625	0.15625
11:Plus:460288:473895:473977:479085	ENST00000308020.E3	ENSG00000174915	PTDSS2	protein_coding	coding_variant	0.591549	0.541935	0.677419	0.413793	-0.049614	-0.263626	-0.15662	0.15662
15:Plus:43169677:43178607:43178711:43181181	ENST00000260403.E12	ENSG00000137842	TMEM62	protein_coding	coding_variant	0.953488	0.727273	0.951807	0.864407	-0.226215	-0.0874	-0.156807	0.156807
2:Plus:227340380:227342745:227342819:227347226	ENST00000353339.E7	ENSG00000168958	MFF	protein_coding	coding_variant	0.334526	0.247475	0.434231	0.206655	-0.087051	-0.227576	-0.157313	0.157313
15:Minus:64820982:64819986:64819847:64819223	ENST00000268043.E8	ENSG00000140451	PIF1	protein_coding	coding_variant	0.566326	0.434783	0.759868	0.576159	-0.131543	-0.183709	-0.157626	0.157626
7:Minus:87846949:87843863:87843754:87841714	ENST00000341119.E9	ENSG00000075303	SLC25A40	protein_coding	coding_variant	1	0.733333	1	0.95122	-0.266667	-0.04878	-0.157724	0.157724
8:Plus:127939676:127983904:127984204:127989162	ENST00000513868.E3	ENSG00000249859	PVT1	lincRNA	non_coding_variant	0.263158	0.108696	0.16129	0	-0.154462	-0.16129	-0.157876	0.157876
17:Plus:78404089:78414879:78415027:78419546	ENST00000262764.E8	ENSG00000087157	PGS1	protein_coding	coding_variant	0.83121	0.663551	0.770751	0.619718	-0.167659	-0.151033	-0.159346	0.159346
19:Plus:19527770:19535034:19535144:19535337	ENST00000555938.E5	ENSG00000258674	AC011448.1	protein_coding	coding_variant	1	0.675675	1	1	-0.324325	0	-0.162162	0.162162
17:Minus:28404616:28402321:28402238:28400766	ENST00000612814.E3	ENSG00000076351	SLC46A1	protein_coding	coding_variant	0.851351	0.75	0.983607	0.759741	-0.101351	-0.223866	-0.162608	0.162608
2:Minus:173964405:173963883:173963761:173956232	ENST00000310015.E3	ENSG00000172845	SP3	protein_coding	coding_variant	0.651428	0.472727	0.491228	0.342857	-0.178701	-0.148371	-0.163536	0.163536
2:Minus:111248148:111239996:111239802:111208661	ENST00000643013.E5	ENSG00000172965	MIR4435-2HG	lincRNA	non_coding_variant	1	0.857143	0.88	0.692307	-0.142857	-0.187693	-0.165275	0.165275
3:Plus:9690143:9697711:9697866:9701790	ENST00000296003.E18	ENSG00000163719	MTMR14	protein_coding	coding_variant	0.663866	0.519348	0.652062	0.464789	-0.144518	-0.187273	-0.165895	0.165895
16:Plus:27751924:27754173:27754251:27761413	ENST00000261588.E18	ENSG00000047578	KIAA0556	protein_coding	coding_variant	1	0.666667	1	1	-0.333333	0	-0.166666	0.166666
11:Plus:86266216:86268456:86268561:86276980	ENST00000263360.E9	ENSG00000074266	EED	protein_coding	coding_variant	1	0.666666	1	1	-0.333334	0	-0.166667	0.166667
8:Plus:38177139:38192688:38192795:38207512	ENST00000287322.E2	ENSG00000156735	BAG4	protein_coding	coding_variant	0.79646	0.612903	0.825	0.675	-0.183557	-0.15	-0.166778	0.166778
10:Plus:69947342:69952882:69952968:69957004	ENST00000398978.E38	ENSG00000197467	COL13A1	protein_coding	coding_variant	0.844262	0.653846	0.711027	0.567568	-0.190416	-0.143459	-0.166937	0.166937
3:Plus:49470433:49470965:49471049:49476849	ENST00000545947.E2	ENSG00000173402	DAG1	protein_coding	coding_variant	0.428572	0.095238	0.368421	0.367347	-0.333334	-0.001074	-0.167204	0.167204
1:Minus:88992585:88988351:88988252:88969467	ENST00000260508.E2	ENSG00000137944	KYAT3	protein_coding	coding_variant	0.636364	0.521212	0.68	0.460674	-0.115152	-0.219326	-0.167239	0.167239
X:Minus:40647007:40639128:40639009:40637156	ENST00000327877.E3	ENSG00000185753	CXorf38	protein_coding	coding_variant	1	0.913043	1	0.750001	-0.086957	-0.249999	-0.168478	0.168478
21:Plus:45183510:45184474:45184593:45184923	ENST00000360697.E6	ENSG00000197381	ADARB1	protein_coding	coding_variant	0.4	0.217877	0.493671	0.337079	-0.182123	-0.156592	-0.169358	0.169358
21:Minus:37238460:37233442:37233362:37232451	ENST00000309117.E4	ENSG00000157538	VPS26C	protein_coding	coding_variant	0.918367	0.719136	0.889299	0.746032	-0.199231	-0.143267	-0.171249	0.171249
1:Plus:35832185:35832437:35832570:35833990	ENST00000373210.E11	ENSG00000134698	AGO4	protein_coding	coding_variant	0.942857	0.6	1	1	-0.342857	0	-0.171428	0.171428
22:Plus:31578452:31580272:31580364:31583875	ENST00000400288.E12	ENSG00000198089	SFI1	protein_coding	coding_variant	0.9	0.75	1	0.806452	-0.15	-0.193548	-0.171774	0.171774
3:Minus:17508474:17428519:17428450:17406526	ENST00000253692.E4	ENSG00000131374	TBC1D5	protein_coding	coding_variant	0.918367	0.681818	0.543624	0.435185	-0.236549	-0.108439	-0.172494	0.172494
X:Plus:55001629:55002251:55002431:55002962	ENST00000374987.E3	ENSG00000169188	APEX2	protein_coding	coding_variant	0.818182	0.461539	0.681818	0.692308	-0.356643	0.01049	-0.173076	0.173076
9:Minus:35663322:35663074:35662946:35662741	ENST00000378387.E6	ENSG00000137135	ARHGEF39	protein_coding	coding_variant	0.857143	0.875	0.928572	0.5625	0.017857	-0.366072	-0.174107	0.174107
19:Minus:19636707:19635721:19635644:19635569	ENST00000203556.E14	ENSG00000089639	GMIP	protein_coding	coding_variant	1	0.818182	1	0.833333	-0.181818	-0.166667	-0.174243	0.174243
18:Minus:23373712:23371470:23371422:23370261	ENST00000383233.E8	ENSG00000134490	TMEM241	protein_coding	coding_variant	0.916667	0.514286	0.7	0.75	-0.402381	0.05	-0.17619	0.17619
2:Plus:96547517:96549321:96549459:96549753	ENST00000357485.E3	ENSG00000196843	ARID5A	protein_coding	coding_variant	0.244444	0	0.108108	0	-0.244444	-0.108108	-0.176276	0.176276
8:Minus:692478:674047:673289:668792	ENST00000262109.E4	ENSG00000104714	ERICH1	protein_coding	coding_variant	0.882353	1	1	0.529412	0.117647	-0.470588	-0.176471	0.176471
18:Minus:683246:678737:678696:677872	ENST00000251101.E12	ENSG00000132199	ENOSF1	protein_coding	coding_variant	0.902913	0.782427	0.861386	0.628866	-0.120486	-0.23252	-0.176503	0.176503
13:Minus:102773682:102770086:102770012:102769541	ENST00000376032.E2	ENSG00000151287	TEX30	protein_coding	coding_variant	0.934959	0.817805	0.875	0.637584	-0.117154	-0.237416	-0.177285	0.177285
1:Plus:64629481:64632599:64632743:64634044	ENST00000290039.E6	ENSG00000158966	CACHD1	protein_coding	coding_variant	1	0.705882	1	0.9375	-0.294118	-0.0625	-0.178309	0.178309
3:Plus:131165519:131168830:131168937:131170773	ENST00000383366.E13	ENSG00000114670	NEK11	protein_coding	coding_variant	0.833333	0.6875	0.472727	0.26087	-0.145833	-0.211857	-0.178845	0.178845
19:Minus:15184906:15184450:15184295:15181801	ENST00000263388.E16	ENSG00000074181	NOTCH3	protein_coding	coding_variant	0.632653	0.56	0.5	0.214286	-0.072653	-0.285714	-0.179183	0.179183
16:Minus:30759178:30759101:30759012:30757654	ENST00000543610.E8	ENSG00000196118	CCDC189	protein_coding	coding_variant	0.290323	0	0.193549	0.125	-0.290323	-0.068549	-0.179436	0.179436
2:Plus:112175839:112181739:112181876:112182791	ENST00000331203.E5	ENSG00000144152	FBLN7	protein_coding	coding_variant	0.643678	0.481482	1	0.8	-0.162196	-0.2	-0.181098	0.181098
19:Plus:18356011:18357383:18357615:18363391	ENST00000269919.E4	ENSG00000130517	PGPEP1	protein_coding	coding_variant	0.568182	0.625	0.739535	0.318052	0.056818	-0.421483	-0.182333	0.182333
X:Plus:147937600:147938099:147938161:147940576	ENST00000370475.E12	ENSG00000102081	FMR1	protein_coding	coding_variant	0.45	0.058824	0.282051	0.307692	-0.391176	0.025641	-0.182767	0.182767
3:Plus:29897475:29899705:29899755:29936086	ENST00000383767.E10	ENSG00000144642	RBMS3	protein_coding	coding_variant	0.841463	0.661184	0.822727	0.637011	-0.180279	-0.185716	-0.182997	0.182997
9:Minus:127916826:127916494:127916408:127914841	ENST00000335791.E2	ENSG00000136840	ST6GALNAC4	protein_coding	coding_variant	0.810934	0.578544	0.729659	0.594828	-0.23239	-0.134831	-0.183611	0.183611
6:Plus:45438051:45491941:45492114:45512246	ENST00000371438.E5	ENSG00000124813	RUNX2	protein_coding	coding_variant	0.820513	0.722222	0.956522	0.6875	-0.098291	-0.269022	-0.183657	0.183657
2:Minus:55577315:55573777:55573619:55568363	ENST00000616407.E12	ENSG00000275052	PPP4R3B	protein_coding	coding_variant	0.831325	0.633803	0.897959	0.726191	-0.197522	-0.171768	-0.184645	0.184645
6:Minus:30213305:30204765:30204656:30201138	ENST00000454678.E2	ENSG00000234127	TRIM26	protein_coding	coding_variant	0.944444	0.710526	0.953642	0.818182	-0.233918	-0.13546	-0.184689	0.184689
1:Minus:248856514:248856422:248856288:248855946	ENST00000451251.E6	ENSG00000171163	ZNF692	protein_coding	coding_variant	0.942857	0.75419	0.882353	0.7	-0.188667	-0.182353	-0.18551	0.18551
16:Plus:77725584:77735828:77735986:77741582	ENST00000268533.E3	ENSG00000140876	NUDT7	protein_coding	coding_variant	0.5	0.316456	0.666667	0.478261	-0.183544	-0.188406	-0.185975	0.185975
12:Minus:123210056:123203375:123203250:123203084	ENST00000606320.E9	ENSG00000051825	MPHOSPH9	protein_coding	coding_variant	0.321428	0.098361	0.513699	0.363636	-0.223067	-0.150063	-0.186565	0.186565
2:Plus:169875949:169877494:169877637:169878525	ENST00000272793.E4	ENSG00000144357	UBR3	protein_coding	coding_variant	1	0.761905	0.953489	0.818182	-0.238095	-0.135307	-0.186701	0.186701
11:Plus:19117276:19142978:19143123:19146181	ENST00000446113.E2	ENSG00000177054	ZDHHC13	protein_coding	coding_variant	0.689655	0.678571	0.785714	0.421053	-0.011084	-0.364661	-0.187872	0.187872
22:Minus:43141162:43137298:43137081:43133486	ENST00000290429.E3	ENSG00000100294	MCAT	protein_coding	coding_variant	0.815126	0.614458	0.75	0.573248	-0.200668	-0.176752	-0.18871	0.18871
13:Plus:72731387:72734960:72735005:72737962	ENST00000613797.E4	ENSG00000136122	BORA	protein_coding	coding_variant	0.891892	0.821429	1	0.689655	-0.070463	-0.310345	-0.190404	0.190404
4:Minus:17810447:17805225:17805107:17804771	ENST00000382247.E2	ENSG00000163257	DCAF16	protein_coding	coding_variant	0.846154	0.75	0.941177	0.655172	-0.096154	-0.286005	-0.19108	0.19108
16:Plus:3448540:3476222:3476337:3479471	ENST00000575785.E4,ENST00000649205.E4	ENSG00000285329	AC025283.3	protein_coding	coding_variant,coding_variant	0.833333	0.736842	1	0.714286	-0.096491	-0.285714	-0.191103	0.191103
17:Plus:76727213:76729690:76729794:76732978	ENST00000615984.E2	ENSG00000181038	METTL23	protein_coding	coding_variant	0.629482	0.46681	0.574074	0.344156	-0.162672	-0.229918	-0.196295	0.196295
6:Plus:30884710:30885625:30885680:30888688	ENST00000324771.E3	ENSG00000204580	DDR1	protein_coding	coding_variant	0.471717	0.182724	0.379478	0.275255	-0.288993	-0.104223	-0.196608	0.196608
22:Plus:20568631:20575113:20575232:20582611	ENST00000263205.E9	ENSG00000099917	MED15	protein_coding	coding_variant	0.807175	0.44335	0.632231	0.6	-0.363825	-0.032231	-0.198028	0.198028
14:Minus:20373011:20372857:20372733:20371632	ENST00000262715.E49	ENSG00000129566	TEP1	protein_coding	coding_variant	0.848837	0.782609	0.974895	0.644068	-0.066228	-0.330827	-0.198527	0.198527
6:Plus:75634811:75640684:75640704:75647731	ENST00000447266.E6	ENSG00000112701	SENP6	protein_coding	coding_variant	0.588957	0.313725	0.6	0.47619	-0.275232	-0.12381	-0.199521	0.199521
17:Plus:81637406:81642307:81642448:81644992	ENST00000574882.E2	ENSG00000182612	TSPAN10	protein_coding	coding_variant	0.714286	0.199998	0.826087	0.941177	-0.514288	0.11509	-0.199599	0.199599
17:Minus:35119111:35118619:35118501:35107447	ENST00000345365.E3	ENSG00000185379	RAD51D	protein_coding	coding_variant	0.856354	0.758794	0.8125	0.509434	-0.09756	-0.303066	-0.200313	0.200313
1:Minus:3497233:3497119:3496988:3496783	ENST00000356575.E28	ENSG00000162591	MEGF6	protein_coding	coding_variant	0.689655	0	0.431372	0.714285	-0.689655	0.282913	-0.203371	0.203371
16:Minus:66548978:66541953:66541879:66537017	ENST00000299697.E3	ENSG00000166548	TK2	protein_coding	coding_variant	0.868633	0.732673	0.930233	0.659091	-0.13596	-0.271142	-0.203551	0.203551
8:Plus:17923188:17924713:17924780:17935589	ENST00000325083.E2	ENSG00000078674	PCM1	protein_coding	coding_variant	0.868421	0.585366	0.860465	0.734177	-0.283055	-0.126288	-0.204672	0.204672
18:Minus:5395609:5395147:5395067:5394793	ENST00000341928.E21	ENSG00000082397	EPB41L3	protein_coding	coding_variant	0.869565	0.736842	0.96	0.681818	-0.132723	-0.278182	-0.205452	0.205452
20:Plus:33611335:33619517:33619606:33623115	ENST00000346541.E5	ENSG00000078699	CBFA2T2	protein_coding	coding_variant	0.875	0.666666	0.909091	0.705882	-0.208334	-0.203209	-0.205771	0.205771
17:Plus:44738424:44741336:44741452:44747083	ENST00000315005.E10	ENSG00000161692	DBF4B	protein_coding	coding_variant	1	0.714285	0.945946	0.815385	-0.285715	-0.130561	-0.208138	0.208138
7:Plus:150369868:150370760:150370884:150371228	ENST00000397281.E3	ENSG00000214022	REPIN1	protein_coding	coding_variant	0.577114	0.371429	0.453441	0.241497	-0.205685	-0.211944	-0.208815	0.208815
3:Plus:57864857:57871636:57871698:57890041	ENST00000428312.E12	ENSG00000163681	SLMAP	protein_coding	coding_variant	0.522388	0.3	0.650794	0.454546	-0.222388	-0.196248	-0.209318	0.209318
12:Plus:78175427:78176439:78176459:78177141	ENST00000397909.E26	ENSG00000067798	NAV3	protein_coding	coding_variant	0.5	0.136364	0.5	0.444444	-0.363636	-0.055556	-0.209596	0.209596
7:Minus:72949846:72949491:72949313:72949102	ENST00000388955.E8	ENSG00000106133	NSUN5P2	transcribed_unprocessed_pseudogene	non_coding_variant	0.837838	0.739131	0.836065	0.515464	-0.098707	-0.320601	-0.209654	0.209654
1:Minus:74710098:74707204:74707103:74706994	ENST00000417775.E8	ENSG00000116791	CRYZ	protein_coding	coding_variant	0.72	0.474747	0.776	0.6	-0.245253	-0.176	-0.210627	0.210627
7:Plus:100855837:100856868:100857176:100858835	ENST00000354161.E5	ENSG00000146828	SLC12A9	protein_coding	coding_variant	1	0.727272	0.9	0.75	-0.272728	-0.15	-0.211364	0.211364
22:Plus:24270983:24276700:24276803:24302195	ENST00000358654.E2,ENST00000314328.E2	ENSG00000258555	SPECC1L-ADORA2A	protein_coding	coding_variant,coding_variant	0.480198	0.215517	0.495283	0.335616	-0.264681	-0.159667	-0.212174	0.212174
17:Minus:42104766:42103798:42103608:42102312	ENST00000251642.E12	ENSG00000108771	DHX58	protein_coding	coding_variant	0.827586	0.56	0.875	0.717949	-0.267586	-0.157051	-0.212319	0.212319
11:Minus:407062:406993:406843:406538	ENST00000431843.E8	ENSG00000185187	SIGIRR	protein_coding	coding_variant	0.825	0.388889	0.529412	0.538462	-0.436111	0.00905	-0.21353	0.21353
21:Minus:28882160:28879953:28879870:28878333	ENST00000303775.E4	ENSG00000156239	N6AMT1	protein_coding	coding_variant	0.398876	0.333333	0.714286	0.352459	-0.065543	-0.361827	-0.213685	0.213685
16:Plus:3656753:3656999:3657111:3657187	ENST00000407479.E7	ENSG00000213918	DNASE1	protein_coding	coding_variant	0.642857	0.654545	0.909091	0.46875	0.011688	-0.440341	-0.214326	0.214326
3:Plus:58306651:58310309:58310406:58310507	ENST00000445193.E2	ENSG00000163684	RPP14	protein_coding	coding_variant	0.769231	0.476015	0.734104	0.598485	-0.293216	-0.135619	-0.214417	0.214417
9:Plus:137744090:137752331:137752408:137754171	ENST00000460843.E7	ENSG00000181090	EHMT1	protein_coding	coding_variant	0.609272	0.393443	0.55	0.328358	-0.215829	-0.221642	-0.218736	0.218736
8:Minus:73709032:73688813:73688654:73673242	ENST00000524300.E5	ENSG00000040341	STAU2	protein_coding	coding_variant	0.803279	0.588235	0.828572	0.605263	-0.215044	-0.223309	-0.219176	0.219176
18:Minus:13681605:13671973:13671862:13666713	ENST00000322247.E4	ENSG00000177150	FAM210A	protein_coding	coding_variant	0.923077	0.625	0.828572	0.6875	-0.298077	-0.141072	-0.219575	0.219575
11:Minus:18578724:18575412:18575347:18570377	ENST00000396197.E3	ENSG00000151116	UEVLD	protein_coding	coding_variant	0.734694	0.545454	0.777778	0.526316	-0.18924	-0.251462	-0.220351	0.220351
12:Minus:70569675:70566704:70566435:70563107	ENST00000261266.E13	ENSG00000127329	PTPRB	protein_coding	coding_variant	1	0.5	0.810811	0.863636	-0.5	0.052825	-0.223587	0.223587
19:Minus:43197997:43195273:43194995:43194594	ENST00000405312.E4	ENSG00000243137	PSG4	protein_coding	coding_variant	0.758065	0.61111	0.890411	0.588235	-0.146955	-0.302176	-0.224565	0.224565
6:Plus:30642247:30642768:30643011:30645895	ENST00000376485.E10	ENSG00000137343	ATAT1	protein_coding	coding_variant	0.681818	0.571429	0.692308	0.35	-0.110389	-0.342308	-0.226349	0.226349
3:Minus:130104166:130104006:130103741:130102913	ENST00000513466.E6	ENSG00000253540	FAM86HP	transcribed_unprocessed_pseudogene	non_coding_variant	0.641248	0.29148	0.3719	0.266904	-0.349768	-0.104996	-0.227382	0.227382
2:Plus:205125737:205158722:205158907:205172211	ENST00000406610.E11	ENSG00000116117	PARD3B	protein_coding	coding_variant	0.92	0.611111	1	0.853659	-0.308889	-0.146341	-0.227615	0.227615
6:Minus:30711412:30708357:30707566:30707454	ENST00000376406.E8	ENSG00000137337	MDC1	protein_coding	coding_variant	0.88	0.529411	0.692308	0.585366	-0.350589	-0.106942	-0.228766	0.228766
8:Plus:125091958:125102051:125102146:125102317	ENST00000287437.E2	ENSG00000156831	NSMCE2	protein_coding	coding_variant	0.616766	0.452206	0.737705	0.44206	-0.16456	-0.295645	-0.230103	0.230103
1:Minus:19746456:19745651:19745532:19740941	ENST00000294543.E10	ENSG00000162542	TMCO4	protein_coding	coding_variant	0.78125	0.62963	0.766667	0.457831	-0.15162	-0.308836	-0.230228	0.230228
6:Plus:122789458:122795677:122795890:122796824	ENST00000368440.E2	ENSG00000172594	SMPDL3A	protein_coding	coding_variant	0.9375	0.771428	0.927272	0.623377	-0.166072	-0.303895	-0.234984	0.234984
5:Plus:7870923:7873373:7873526:7875258	ENST00000264668.E3	ENSG00000124275	MTRR	protein_coding	coding_variant	0.8	0.572093	0.797619	0.550218	-0.227907	-0.247401	-0.237654	0.237654
19:Plus:56373623:56374686:56374825:56376867	ENST00000490123.E5	ENSG00000240225	ZNF542P	transcribed_unprocessed_pseudogene	non_coding_variant	0.560976	0.409639	0.637168	0.307692	-0.151337	-0.329476	-0.240406	0.240406
7:Plus:10974945:10982372:10983159:10990703	ENST00000403050.E3	ENSG00000106443	PHF14	protein_coding	coding_variant	0.655173	0.724138	0.965517	0.413793	0.068965	-0.551724	-0.241379	0.241379
10:Plus:97446353:97450357:97450536:97451671	ENST00000393760.E2	ENSG00000171307	ZDHHC16	protein_coding	coding_variant	0.363636	0.162651	0.5	0.19708	-0.200985	-0.30292	-0.251953	0.251953
15:Minus:88546540:88536381:88536312:88531715	ENST00000564406.E2	ENSG00000140543	DET1	protein_coding	coding_variant	0.403846	0.166667	0.33871	0.071429	-0.237179	-0.267281	-0.25223	0.25223
5:Minus:37298868:37294465:37294329:37292985	ENST00000231498.E33	ENSG00000113569	NUP155	protein_coding	coding_variant	1	0.909091	1	0.583333	-0.090909	-0.416667	-0.253788	0.253788
16:Plus:791370:791851:791948:792224	ENST00000262315.E9	ENSG00000127586	CHTF18	protein_coding	coding_variant	1	0.657143	1	0.823529	-0.342857	-0.176471	-0.259664	0.259664
1:Minus:248855725:248855635:248855558:248855458	ENST00000451251.E8	ENSG00000171163	ZNF692	protein_coding	coding_variant	0.96	0.473684	0.913044	0.88	-0.486316	-0.033044	-0.25968	0.25968
13:Plus:114291792:114298840:114299000:114301731	ENST00000375299.E8	ENSG00000169062	UPF3A	protein_coding	coding_variant	0.862385	0.598326	0.852459	0.585185	-0.264059	-0.267274	-0.265666	0.265666
2:Minus:55579679:55578342:55578247:55577356	ENST00000616407.E10	ENSG00000275052	PPP4R3B	protein_coding	coding_variant	0.833333	0.181818	0.434783	0.552632	-0.651515	0.117849	-0.266833	0.266833
12:Minus:56319088:56318434:56318237:56317643	ENST00000425394.E25	ENSG00000135473	PAN2	protein_coding	coding_variant	0.622222	0.352941	0.78125	0.515151	-0.269281	-0.266099	-0.26769	0.26769
22:Minus:21629308:21629187:21629010:21628787	ENST00000292778.E4	ENSG00000161179	YDJC	protein_coding	coding_variant	0.928571	0.857143	0.88	0.4	-0.071428	-0.48	-0.275714	0.275714
11:Plus:59143304:59143497:59145856:59148836	ENST00000528737.E3	ENSG00000166801	FAM111A	protein_coding	coding_variant	1	0.666666	1	0.777778	-0.333334	-0.222222	-0.277778	0.277778
10:Minus:122855645:122850550:122850424:122849439	ENST00000368898.E3	ENSG00000213185	FAM24B	protein_coding	coding_variant	1	0.5	1	0.928572	-0.5	-0.071428	-0.285714	0.285714
11:Minus:72752328:72732597:72732515:72727172	ENST00000393609.E2	ENSG00000186635	ARAP1	protein_coding	coding_variant	0.866667	0.636363	1	0.652174	-0.230304	-0.347826	-0.289065	0.289065
2:Minus:85601021:85600412:85600345:85600018	ENST00000409668.E4	ENSG00000168890	TMEM150A	protein_coding	coding_variant	0.852459	0.556391	0.840659	0.556863	-0.296068	-0.283796	-0.289932	0.289932
3:Minus:50294709:50293721:50293632:50293515	ENST00000336307.E3	ENSG00000186792	HYAL3	protein_coding	coding_variant	0.652174	0.428572	0.928572	0.565217	-0.223602	-0.363355	-0.293478	0.293478
7:Plus:117131960:117134124:117134192:117136081	ENST00000265437.E7	ENSG00000004866	ST7	protein_coding	coding_variant	0.654545	0.375	0.8	0.474576	-0.279545	-0.325424	-0.302485	0.302485
1:Minus:213015613:213013418:213013093:213008466	ENST00000366962.E2	ENSG00000174606	ANGEL2	protein_coding	coding_variant	0.96	0.4	0.829268	0.782609	-0.56	-0.046659	-0.303329	0.303329
3:Minus:126621742:126615462:126615355:126611132	ENST00000524230.E13	ENSG00000197763	TXNRD3	protein_coding	coding_variant	0.9375	0.846154	0.923077	0.405405	-0.091346	-0.517672	-0.304509	0.304509
12:Minus:109798614:109796704:109796525:109794487	ENST00000418703.E6	ENSG00000111199	TRPV4	protein_coding	coding_variant	0.833333	0.62069	0.888889	0.486486	-0.212643	-0.402403	-0.307523	0.307523
3:Minus:194459471:194457174:194457094:194455962	ENST00000439040.E7	ENSG00000133657	ATP13A3	protein_coding	coding_variant	0.864865	0.6	1	0.59375	-0.264865	-0.40625	-0.335558	0.335558
6:Plus:45512407:45545217:45545282:45546827	ENST00000371438.E7	ENSG00000124813	RUNX2	protein_coding	coding_variant	0.870968	0.380953	0.787234	0.487805	-0.490015	-0.299429	-0.394722	0.394722
11:Plus:3808315:3811250:3811424:3823883	ENST00000396986.E3	ENSG00000148985	PGAP2	protein_coding	coding_variant	0.514286	0	0.478049	0.166667	-0.514286	-0.311382	-0.412834	0.412834
1:Minus:62488934:62487412:62487398:62477825	ENST00000635253.E43	ENSG00000116641	DOCK7	protein_coding	coding_variant	0.8125	0	0.764706	0.6	-0.8125	-0.164706	-0.488603	0.488603
*dPSI, {PSI (RECTAS) - PSI (DMSO)}
