# Supplementary material for: Therapeutic manipulation of IKBKAP mis-splicing with a small molecule to cure familial dysautonomia
Source: Nat Commun. 2021 Jul 23;12:4507. doi: 10.1038/s41467-021-24705-5 (PMC8302731; doi:10.1038/s41467-021-24705-5)
Supplement: Supplementary file 3 — supplementary data 2 [file 41467_2021_24705_MOESM3_ESM.xlsx]

## Sheet: Sheet1
Location	RefSeq ID and exon nubmer	Symbol	Description	dPSI (CMC)	dPSH (RECTAS)	p-value	dPSI	|dPSI|
11:Plus:117832576:117834767:117834852:117834946	NM_027827.3.E5	Afmid	arylformamidase	0.27	0.64	0.03871	0.37	0.37
4:Plus:130014636:130014935:130015033:130017062	NM_001290715.2.E23	Adgrb2	adhesion G protein-coupled receptor B2	0.32	0.69	0.03797	0.37	0.37
11:Minus:48871094:48868780:48868562:48867003	NM_008326.2.E2	Irgm1	immunity-related GTPase family M member 1	0.17	0.46	0.009862	0.29	0.29
13:Minus:49076137:49072795:49072502:49072040	NM_001290313.1.E13	Wnk2	WNK lysine deficient protein kinase 2	0.16	0.45	0.02337	0.29	0.29
4:Plus:155735504:155739564:155739772:155739846	NM_001101506.1.E3	Tmem240	transmembrane protein 240	0.56	0.83	0.01114	0.27	0.27
9:Minus:15326075:15325746:15325507:15324291	XM_017313420.2.E21	Cep295	centrosomal protein 295	0.72	0.97	0.0002657	0.25	0.25
11:Minus:97551677:97548978:97548880:97542557	XM_006533779.4.E4	Srcin1	SRC kinase signaling inhibitor 1	0.14	0.37	0.0489	0.23	0.23
12:Plus:69725014:69725455:69725554:69737951	NM_001361690.1.E2	Dmac2l	distal membrane arm assembly complex 2 like	0.27	0.5	0.01194	0.23	0.23
17:Minus:66049786:66042601:66042533:66037639	XM_006523393.4.E4	Ankrd12	ankyrin repeat domain 12	0.62	0.85	0.02561	0.23	0.23
17:Plus:16951708:16970900:16971026:16971171	NR_166920.2.E2	BC002059	cDNA sequence BC002059	0.23	0.46	0.006703	0.23	0.23
19:Minus:36056706:35970064:35969309:35960399	NM_008315.3.E2	Htr7	5-hydroxytryptamine (serotonin) receptor 7	0.32	0.55	0.0453	0.23	0.23
3:Minus:104777177:104776096:104775972:104774140	NM_183224.3.E2	Tafa3	TAFA chemokine like family member 3	0.14	0.37	0.009985	0.23	0.23
8:Minus:104238744:104236845:104236772:104231248	NM_021028.3.E6	Tk2	thymidine kinase 2	0.53	0.76	0.01478	0.23	0.23
Hs_ELP1_transgenic (IVS20+6T>C mutation)	NM_003640.5.E20	IKBKAP	elongator complex protein 1	0.18	0.4	0.02564	0.22	0.22
5:Plus:89228987:89232764:89232860:89234797	NM_018760.2.E24	Slc4a4	solute carrier family 4 (anion exchanger)	0.54	0.75	0.02447	0.21	0.21
9:Minus:88719659:88715749:88715488:88688985	NM_001128601.1.E2	Mthfsl	5, 10-methenyltetrahydrofolate synthetase-like	0.47	0.67	0.0007632	0.2	0.2
11:Plus:46437009:46439806:46439975:46440563	NM_001104530.1.E2	Med7	mediator complex subunit 7	0.67	0.86	0.02461	0.19	0.19
11:Minus:117825714:117825632:117825601:117824781	NM_009387.2.E2	Tk1	thymidine kinase 1	0.79	0.97	0.02784	0.18	0.18
4:Minus:66185124:66119212:66119057:66059237	NM_207109.2.E4	Astn2	astrotactin 2	0.14	0.32	0.0007393	0.18	0.18
8:Minus:77277148:77259209:77259057:77257417	NM_030113.2.E21	Arhgap10	Rho GTPase activating protein 10	0.79	0.97	0.04107	0.18	0.18
14:Plus:27477220:27479629:27479807:27479924	NM_001114879.2.E22	Tasor	transcription activation suppressor	0.82	0.99	0.03393	0.17	0.17
3:Plus:158040622:158041586:158041659:158043561	NM_024194.6.E3	Lrrc40	leucine rich repeat containing 40	0.53	0.7	0.02709	0.17	0.17
18:Minus:34578558:34571661:34571456:34569898	NM_080637.4.E3	Nme5	NME/NM23 family member 5	0.78	0.94	0.02762	0.16	0.16
19:Plus:53242627:53244310:53244405:53244998	NM_001164099.2.E14	Add3	adducin 3 (gamma)	0.23	0.39	0.005168	0.16	0.16
3:Plus:84864011:84864137:84864200:84903501	NM_001177773.1.E3	Fbxw7	F-box and WD-40 domain protein 7	0.53	0.69	0.03997	0.16	0.16
5:Plus:81310079:81329757:81329960:81387775	NM_001359828.1.E5	Adgrl3	adhesion G protein-coupled receptor L3	0.45	0.61	0.03501	0.16	0.16
18:Minus:60832427:60832309:60832166:60831995	NM_011552.3.E11	Tcof1	treacle ribosome biogenesis factor 1	0.82	0.97	0.002286	0.15	0.15
3:Plus:145126225:145127023:145127151:145127831	NM_001162538.1.E4	Odf2l	outer dense fiber of sperm tails 2-like	0.65	0.8	0.02748	0.15	0.15
1:Plus:37372419:37374272:37374289:37377578	NM_030266.4.E14	Inpp4a	inositol polyphosphate-4-phosphatase	0.62	0.76	0.03021	0.14	0.14
7:Minus:46621561:46618758:46618696:46614776	NM_013789.2.E7	Sergef	secretion regulating guanine nucleotide exchange factor	0.77	0.91	0.0001089	0.14	0.14
8:Minus:69912923:69912238:69912164:69911869	NM_001113346.1.E11	Gatad2a	GATA zinc finger domain containing 2A	0.49	0.63	0.0252	0.14	0.14
11:Minus:5982501:5981114:5981070:5979721	NM_007595.5.E16	Camk2b	calcium/calmodulin-dependent protein kinase II	0.7	0.83	0.01138	0.13	0.13
13:Plus:55608425:55608698:55608802:55609219	NM_146045.2.E5	B4galt7	xylosylprotein beta1	0.75	0.88	0.04785	0.13	0.13
14:Plus:47714722:47716874:47716960:47720196	NM_008477.2.E31	Ktn1	kinectin 1	0.3	0.43	0.01105	0.13	0.13
8:Plus:71928328:71929138:71929198:71932019	NM_133358.3.E3	Zfp617	zinc finger protein 617	0.49	0.62	0.02602	0.13	0.13
14:Plus:32202465:32208157:32208223:32208712	NM_011960.3.E2	Parg	poly (ADP-ribose) glycohydrolase	0.85	0.97	0.03095	0.12	0.12
16:Minus:17576640:17576203:17576081:17575965	NM_001359891.1.E2	Slc7a4	solute carrier family 7 (cationic amino acid transporter	0.19	0.31	0.001881	0.12	0.12
16:Minus:85043576:85040307:85040251:85030365	NM_001198823.1.E8	App	amyloid beta (A4) precursor protein	0.34	0.46	0.005857	0.12	0.12
5:Plus:146286239:146292624:146292767:146295163	NM_153599.4.E7	Cdk8	cyclin-dependent kinase 8	0.28	0.4	0.0474	0.12	0.12
6:Plus:13871627:13881273:13881381:13895092	NR_045995.1.E2	1110019D14Rik	RIKEN cDNA 1110019D14 gene	0.86	0.98	0.02808	0.12	0.12
19:Minus:40588310:40586192:40586127:40585605	NM_019698.2.E2	Aldh18a1	aldehyde dehydrogenase 18 family	0.84	0.95	0.005261	0.11	0.11
2:Minus:132564627:132558682:132558607:132556976	NM_001355651.1.E5	Gpcpd1	glycerophosphocholine phosphodiesterase 1	0.8	0.91	0.005289	0.11	0.11
11:Plus:28867514:28867653:28868039:28910610	NM_146015.2.E4	Efemp1	epidermal growth factor-containing fibulin-like extracellular matrix protein 1	0.89	0.99	0.01179	0.1	0.1
16:Minus:44745999:44745493:44745395:44743868	NM_025332.3.E2	Gtpbp8	GTP-binding protein 8 (putative)	0.85	0.95	0.02723	0.1	0.1
16:Plus:58408951:58424561:58424788:58433326	NM_028523.3.E2	Dcbld2	discoidin	0.9	1	0.033	0.1	0.1
1:Minus:161051331:161050000:161049938:161046929	NM_172644.4.E12	Dars2	aspartyl-tRNA synthetase 2 (mitochondrial)	0.8	0.9	0.02991	0.1	0.1
2:Plus:120441600:120444138:120444239:120446299	NM_172672.2.E16	Ganc	glucosidase	0.88	0.98	0.0173	0.1	0.1
4:Minus:11252776:11248311:11248171:11247903	NM_001159595.1.E3	Ints8	integrator complex subunit 8	0.89	0.99	0.02801	0.1	0.1
10:Minus:63019393:63018898:63018760:63018225	NM_001079824.1.E3	Hnrnph3	heterogeneous nuclear ribonucleoprotein H3	0.66	0.75	0.007925	0.09	0.09
1:Minus:170149271:170148046:170147996:170143463	NM_001305045.1.E9	Uap1	UDP-N-acetylglucosamine pyrophosphorylase 1	0.4	0.49	0.01163	0.09	0.09
1:Plus:11518709:11545154:11545282:11562963	NM_177173.6.E4	A830018L16Rik	RIKEN cDNA A830018L16 gene	0.79	0.88	0.04618	0.09	0.09
4:Minus:123369805:123368832:123368821:123368037	NM_001199136.1.E90	Macf1	microtubule-actin crosslinking factor 1	0.22	0.31	0.03458	0.09	0.09
6:Minus:85451113:85448591:85448491:85448045	NM_001163427.1.E2	Pradc1	protease-associated domain containing 1	0.86	0.95	0.02124	0.09	0.09
9:Minus:111689998:111635085:111634806:111606921	NM_016853.3.E2	Stac	src homology three (SH3) and cysteine rich domain	0.79	0.88	0.03307	0.09	0.09
16:Minus:18426356:18424360:18424304:18411957	NM_001111062.1.E2	Comt	catechol-O-methyltransferase	0.35	0.43	0.01467	0.08	0.08
16:Minus:73904383:73899184:73898912:73897207	NM_175549.5.E26	Robo2	roundabout guidance receptor 2	0.37	0.45	0.01817	0.08	0.08
5:Plus:146385338:146421918:146422005:146435325	NM_145155.3.E2	Wasf3	WAS protein family	0.91	0.99	0.02964	0.08	0.08
9:Minus:53623635:53622943:53622782:53621976	NM_027807.4.E16	Cul5	cullin 5	0.86	0.94	0.04108	0.08	0.08
10:Plus:41478314:41478428:41478635:41478963	NM_138315.2.E3	Mical1	microtubule associated monooxygenase	0.85	0.92	0.0268	0.07	0.07
11:Minus:60409586:60409405:60409260:60407391	NM_145427.3.E3	Atpaf2	ATP synthase mitochondrial F1 complex assembly factor 2	0.81	0.88	0.01925	0.07	0.07
11:Plus:119499661:119499846:119499885:119500591	NM_001164636.1.E4	Endov	endonuclease V	0.83	0.9	0.04001	0.07	0.07
17:Plus:48410372:48410828:48410904:48411264	NM_001289490.1.E2	Oard1	O-acyl-ADP-ribose deacylase 1	0.91	0.98	0.01909	0.07	0.07
1:Plus:66693803:66694365:66694564:66695330	NM_001368825.1.E63	Unc80	unc-80	0.84	0.91	0.03017	0.07	0.07
5:Minus:100673989:100668058:100667892:100663701	NM_027978.2.E2	Coq2	coenzyme Q2 4-hydroxybenzoate polyprenyltransferase	0.69	0.76	0.02556	0.07	0.07
6:Minus:88840838:88840765:88840710:88839771	NM_030251.3.E3	Abtb1	ankyrin repeat and BTB (POZ) domain containing 1	0.79	0.86	0.0182	0.07	0.07
8:Minus:73352466:73340286:73340194:73214312	NM_001317391.1.E2	Large1	LARGE xylosyl- and glucuronyltransferase 1	0.19	0.26	0.04181	0.07	0.07
8:Minus:79399253:79372364:79371784:79356469	NM_008539.4.E2	Smad1	SMAD family member 1	0.92	0.99	0.04913	0.07	0.07
8:Plus:122007791:122020519:122020644:122024003	NM_016812.4.E12	Banp	BTG3 associated nuclear protein	0.69	0.76	0.03657	0.07	0.07
X:Minus:145340728:145326937:145326839:145291327	NM_178358.4.E3	Lhfpl1	lipoma HMGIC fusion partner-like 1	0.89	0.96	0.03997	0.07	0.07
10:Plus:61475889:61482336:61482482:61527060	NM_153542.1.E2	Lrrc20	leucine rich repeat containing 20	0.61	0.67	0.03077	0.06	0.06
13:Plus:97091952:97093591:97093690:97094062	NM_001100458.1.E3	Fam169a	family with sequence similarity 169	0.93	0.99	0.03129	0.06	0.06
19:Minus:3575641:3544255:3544108:3526934	NM_029456.2.E2	Ppp6r3	protein phosphatase 6	0.75	0.81	0.004156	0.06	0.06
1:Plus:5098133:5101070:5101123:5117390	NM_133826.5.E7	Atp6v1h	ATPase	0.27	0.33	0.02039	0.06	0.06
4:Plus:137635008:137636934:137636987:137637760	NM_130879.3.E20	Usp48	ubiquitin specific peptidase 48	0.04	0.1	0.03058	0.06	0.06
6:Minus:30508454:30506917:30506786:30505974	NM_178625.4.E4	Tmem209	transmembrane protein 209	0.88	0.94	0.02441	0.06	0.06
6:Minus:83121203:83120876:83120772:83120287	NM_016757.2.E2	Wbp1	WW domain binding protein 1	0.92	0.98	0.006263	0.06	0.06
6:Minus:85952305:85950560:85950514:85950093	NM_028099.4.E6	Dusp11	dual specificity phosphatase 11 (RNA/RNP complex 1-interacting)	0.86	0.92	0.0494	0.06	0.06
9:Plus:113876350:113878750:113878773:113879942	NM_029633.2.E19	Clasp2	CLIP associating protein 2	0.84	0.9	0.04194	0.06	0.06
9:Plus:21394942:21395371:21395468:21396020	NM_001042707.2.E9	Ilf3	interleukin enhancer binding factor 3	0.92	0.98	0.03179	0.06	0.06
11:Minus:4808257:4806336:4806254:4803753	NM_010898.4.E6	Nf2	neurofibromin 2	0.99	0.93	7.89e-05	-0.06	0.06
11:Minus:69833982:69830613:69830563:69828514	NM_001364137.1.E3	Nlgn2	neuroligin 2	0.89	0.83	0.04706	-0.06	0.06
11:Plus:70974132:70974900:70975040:70977658	NM_027186.3.E6	Rpain	RPA interacting protein	0.99	0.93	0.006616	-0.06	0.06
15:Minus:89127386:89127218:89127150:89126995	NM_199198.2.E6	Hdac10	histone deacetylase 10	0.95	0.89	0.01037	-0.06	0.06
1:Plus:74522427:74523504:74523613:74526992	NM_021383.5.E5	Cnot9	CCR4-NOT transcription complex	0.99	0.93	0.007647	-0.06	0.06
3:Minus:84534587:84527798:84527686:84519703	NM_001293801.1.E4	Arfip1	ADP-ribosylation factor interacting protein 1	0.99	0.93	0.04076	-0.06	0.06
5:Minus:30956262:30956089:30955930:30955737	NM_016703.3.E8	Preb	prolactin regulatory element binding	0.8	0.74	0.0004875	-0.06	0.06
5:Minus:32785549:32774466:32774396:32764948	NM_177298.3.E2	Pisd	phosphatidylserine decarboxylase	0.98	0.92	0.02327	-0.06	0.06
16:Plus:27435677:27436368:27436412:27436498	NM_026202.4.E7	Ccdc50	coiled-coil domain containing 50	0.97	0.9	0.0273	-0.07	0.07
19:Minus:6992549:6992272:6992159:6990811	NM_020566.2.E2	Dnajc4	DnaJ heat shock protein family (Hsp40) member C4	0.97	0.9	0.02508	-0.07	0.07
1:Minus:33757579:33748326:33748217:33747016	NM_145392.2.E2	Bag2	BCL2-associated athanogene 2	0.96	0.89	0.04413	-0.07	0.07
6:Minus:86396973:86396120:86395914:86394583	NM_025823.4.E2	Pcyox1	prenylcysteine oxidase 1	0.92	0.85	0.0006318	-0.07	0.07
9:Minus:44965485:44963432:44963337:44960139	NM_145400.3.E2	Ube4a	ubiquitination factor E4A	0.92	0.85	0.02706	-0.07	0.07
9:Minus:99568602:99551619:99551543:99537759	NM_028768.3.E2	Armc8	armadillo repeat containing 8	0.82	0.75	0.03553	-0.07	0.07
11:Minus:118182220:118180204:118180202:118177296	NM_011180.4.E10	Cyth1	cytohesin 1	0.2	0.12	0.03166	-0.08	0.08
11:Minus:22068359:22062887:22062780:22059261	NM_001252515.1.E17	Ehbp1	EH domain binding protein 1	0.89	0.81	0.03735	-0.08	0.08
13:Plus:76723779:76731771:76731809:76756986	NM_030174.3.E6	Mctp1	multiple C2 domains	0.25	0.17	0.04144	-0.08	0.08
14:Minus:105140316:105139162:105139091:105132007	NM_001368683.1.E14	Rbm26	RNA binding motif protein 26	0.98	0.9	0.04042	-0.08	0.08
14:Plus:99140662:99150643:99150741:99179315	NM_029320.3.E10	Pibf1	progesterone immunomodulatory binding factor 1	0.99	0.91	0.00902	-0.08	0.08
16:Minus:4942211:4941987:4941899:4941797	NM_028301.4.E16	Anks3	ankyrin repeat and sterile alpha motif domain containing 3	0.78	0.7	0.04983	-0.08	0.08
19:Plus:46868631:46871656:46871721:46877208	NM_033569.3.E6	Cnnm2	cyclin M2	0.94	0.86	0.04652	-0.08	0.08
2:Minus:114535525:114523138:114523044:114519799	NM_025675.5.E7	Dph6	diphthamine biosynthesis 6	0.78	0.7	0.02665	-0.08	0.08
2:Plus:120030872:120031307:120031402:120031575	NM_001114637.1.E5	Jmjd7	jumonji domain containing 7	0.98	0.9	0.03187	-0.08	0.08
3:Minus:38462900:38457585:38454041:38452505	NM_001373894.1.E4	Ankrd50	ankyrin repeat domain 50	0.98	0.9	0.03012	-0.08	0.08
8:Minus:102784896:102720530:102720413:102680011	NM_009866.5.E2	Cdh11	cadherin 11	0.97	0.89	0.003795	-0.08	0.08
11:Plus:77466599:77467224:77467343:77468266	NM_139128.2.E5	Coro6	coronin 6	0.84	0.75	0.01077	-0.09	0.09
14:Minus:45601565:45599185:45599102:45595664	NM_001042719.2.E13	Ddhd1	DDHD domain containing 1	0.21	0.12	0.007742	-0.09	0.09
16:Minus:21947368:21946154:21946001:21938094	NM_025693.4.E2	Tmem41a	transmembrane protein 41a	0.94	0.85	0.02851	-0.09	0.09
18:Plus:32939544:33077993:33078071:33107880	NM_009793.3.E2	Camk4	calcium/calmodulin-dependent protein kinase IV	0.98	0.89	0.002026	-0.09	0.09
12:Plus:86020603:86024220:86024342:86053143	NM_001081423.3.E33	Ttll5	tubulin tyrosine ligase-like family	0.46	0.36	0.02809	-0.1	0.1
15:Minus:58926436:58923968:58923905:58921417	NM_001368428.1.E4	Tatdn1	TatD DNase domain containing 1	0.92	0.82	0.01762	-0.1	0.1
15:Plus:31585437:31588168:31588259:31589684	NM_181588.4.E5	Cmbl	carboxymethylenebutenolidase-like (Pseudomonas)	0.95	0.85	0.007633	-0.1	0.1
11:Minus:106920181:106875939:106875901:106871610	NM_025481.3.E2	Smurf2	SMAD specific E3 ubiquitin protein ligase 2	0.92	0.8	0.0135	-0.12	0.12
18:Minus:34448368:34448121:34448026:34445615	NM_146084.1.E17	Fam13b	family with sequence similarity 13	0.62	0.5	0.02135	-0.12	0.12
7:Minus:98610667:98602747:98602583:98600827	NM_172280.2.E15	Emsy	EMSY	0.81	0.69	0.0188	-0.12	0.12
7:Plus:30095211:30099528:30099722:30104230	NM_011981.4.E2	Zfp260	zinc finger protein 260	0.99	0.87	0.009991	-0.12	0.12
15:Minus:75048785:75048539:75048442:75047469	NM_001252055.1.E2	Ly6c1	lymphocyte antigen 6 complex	0.96	0.83	0.009793	-0.13	0.13
X:Minus:13554878:13552441:13552373:13550982	NM_001284503.1.E19	Cask	calcium/calmodulin-dependent serine protein kinase (MAGUK family)	0.45	0.32	0.03852	-0.13	0.13
1:Plus:133274879:133275812:133275865:133279373	NM_182930.2.E11	Plekha6	pleckstrin homology domain containing	0.75	0.61	0.01412	-0.14	0.14
2:Minus:34700763:34699906:34699826:34695608	NM_001356441.1.E18	Gapvd1	GTPase activating protein and VPS9 domains 1	0.84	0.7	0.02778	-0.14	0.14
2:Plus:120990486:120993478:120993637:120996406	NM_175285.3.E9	Tmem62	transmembrane protein 62	0.87	0.73	0.04556	-0.14	0.14
11:Minus:60046340:60031820:60031713:59983558	NM_001290011.1.E2	Pemt	phosphatidylethanolamine N-methyltransferase	0.66	0.51	0.04937	-0.15	0.15
11:Plus:49245617:49251550:49251674:49260571	NM_001110148.1.E3	Mgat1	mannoside acetylglucosaminyltransferase 1	0.57	0.42	0.03949	-0.15	0.15
14:Minus:26459410:26453600:26453538:26442634	NM_001310445.1.E13	Slmap	sarcolemma associated protein	0.58	0.43	0.02781	-0.15	0.15
15:Minus:39943604:39904595:39904539:39885141	NM_172814.4.E2	Lrp12	low density lipoprotein-related protein 12	0.93	0.78	0.02882	-0.15	0.15
1:Plus:190928758:190932867:190933192:190937444	NM_021421.4.E2	Angel2	angel homolog 2	0.76	0.6	0.03698	-0.16	0.16
1:Plus:58991136:58992204:58992375:58992651	NM_172656.6.E8	Stradb	STE20-related kinase adaptor beta	0.57	0.41	0.02262	-0.16	0.16
3:Minus:152252808:152249701:152249660:152248368	NM_199465.3.E5	Nexn	nexilin	0.7	0.54	0.04665	-0.16	0.16
11:Minus:59465451:59465072:59465012:59464286	NM_178417.3.E3	Zfp867	zinc finger protein 867	0.96	0.79	0.02631	-0.17	0.17
3:Plus:125404507:125437547:125438761:125561423	NM_022565.2.E2	Ndst4	N-deacetylase/N-sulfotransferase (heparin glucosaminyl) 4	0.89	0.72	0.03589	-0.17	0.17
16:Plus:20590281:20590470:20590531:20590673	NM_001144953.1.E3	Vwa5b2	von Willebrand factor A domain containing 5B2	0.73	0.55	0.0344	-0.18	0.18
11:Minus:98398885:98398048:98397896:98391757	NM_001033537.2.E3	Pgap3	post-GPI attachment to proteins 3	0.33	0.14	0.02564	-0.19	0.19
16:Plus:32986027:32986739:32986888:32988431	NM_001081255.1.E12	Lrch3	leucine-rich repeats and calponin homology (CH) domain containing 3	0.86	0.67	0.02521	-0.19	0.19
4:Plus:136311089:136314090:136314255:136316361	NM_001277121.1.E2	Hnrnpr	heterogeneous nuclear ribonucleoprotein R	0.6	0.4	0.00231	-0.2	0.2
6:Minus:119956071:119954232:119953771:119952969	NM_198703.3.E11	Wnk1	WNK lysine deficient protein kinase 1	0.65	0.45	0.03962	-0.2	0.2
7:Plus:102210591:102223379:102223490:102226271	NM_001374617.1.E3	Pgap2	post-GPI attachment to proteins 2	0.78	0.58	0.04746	-0.2	0.2
2:Minus:130629916:130628635:130628489:130616705	NM_001146084.2.E2	Fastkd5	FAST kinase domains 5	0.89	0.65	0.04268	-0.24	0.24
18:Plus:34799359:34803450:34804049:34808241	NM_001081256.1.E7	Kdm3b	KDM3B lysine (K)-specific demethylase 3B	0.9	0.65	0.01908	-0.25	0.25
6:Plus:113283982:113284205:113284207:113284385	NM_170673.3.E6	Cpne9	copine family member IX	0.95	0.69	6.84e-05	-0.26	0.26
1:Plus:64533020:64550849:64550970:64558503	NM_009952.2.E2	Creb1	cAMP responsive element binding protein 1	0.94	0.65	0.03283	-0.29	0.29
2:Plus:49863906:49903376:49903452:49930925	XM_006498350.4.E3	Lypd6b	LY6/PLAUR domain containing 6B	0.43	0.11	0.004099	-0.32	0.32
19:Plus:36445077:36450564:36450623:36455621	NM_001368690.1.E9	Pcgf5	polycomb group ring finger 5	0.43	0.1	0.02542	-0.33	0.33
5:Plus:143240080:143240320:143240415:143244062	NM_001289589.1.E4	Zfp12	zinc finger protein 12	0.92	0.53	0.03757	-0.39	0.39
