# Supplementary material for: Therapeutic manipulation of IKBKAP mis-splicing with a small molecule to cure familial dysautonomia
Source: Nat Commun. 2021 Jul 23;12:4507. doi: 10.1038/s41467-021-24705-5 (PMC8302731; doi:10.1038/s41467-021-24705-5)
Supplement: Supplementary file 7 — source data [file 41467_2021_24705_MOESM7_ESM.xlsx]

## Sheet: Fig. 1g
	Fig. 1g
	siRNA	compound	exp. 1	exp 2	exp. 3	exp. 4	mean	SE
	si-NS	DMSO	1.04	1.04	1	0.92	1	0.03
	si-SRSF1	DMSO	0.88	0.9	1.18	0.89	0.96	0.07
	si-SRSF2	DMSO	0.59	0.47	0.51	0.5	0.52	0.03
	si-SRSF4	DMSO	0.85	0.7	0.64	0.69	0.72	0.05
	si-SRSF6	DMSO	0.1	0.25	0.13	0.24	0.18	0.04
	si-SRSF7	DMSO	0.42	0.44	0.53	0.55	0.48	0.03
	si-SRSF8	DMSO	0.91	0.96	0.93	0.99	0.95	0.02
	si-SRSF9	DMSO	0.27	0.28	0.21	0.33	0.27	0.02
	si-SRSF10	DMSO	0.68	0.59	0.44	0.6	0.58	0.05
	si-SRSF11	DMSO	0.45	0.73	0.65	0.68	0.63	0.06
	si-SRSF12	DMSO	0.7	0.6	0.52	0.66	0.62	0.04
	si-NS	RECTAS 10μM	12.76	11.86	12.69	12.56	12.47	0.21
	si-SRSF1	RECTAS 10μM	11.35	10.21	10.37	9.66	10.4	0.35
	si-SRSF2	RECTAS 10μM	10.13	9.7	10.63	10.17	10.16	0.19
	si-SRSF4	RECTAS 10μM	12.56	11.77	11.3	14.04	12.42	0.6
	si-SRSF6	RECTAS 10μM	5.55	5.75	5.39	6.02	5.68	0.13
	si-SRSF7	RECTAS 10μM	10.47	10.53	10.91	10.47	10.59	0.11
	si-SRSF8	RECTAS 10μM	9.76	9.2	9.57	10.29	9.7	0.23
	si-SRSF9	RECTAS 10μM	9.59	9.92	9.47	11.41	10.1	0.45
	si-SRSF10	RECTAS 10μM	11.75	12.33	10.97	12.74	11.95	0.38
	si-SRSF11	RECTAS 10μM	10.23	9.64	10.59	10.81	10.32	0.26
	si-SRSF12	RECTAS 10μM	9.54	8.49	9.53	9.98	9.39	0.32

## Sheet: Fig. 1l
	Fig. 1l
	reporter	RECTAS (uM)	exp. 1	exp. 2	exp. 3	exp. 4	mean	SE
	FD	0	1	0.78	1.15	1.07	1	0.08
		2	18.03	17.78	20.08	19.75	18.91	0.59
		10	61.92	63.74	75.38	72.1	68.28	3.24
	FD site-b(mt)	0	0.39	0.21	0.19	0.17	0.24	0.05
		2	9.69	9.28	6.63	6.43	8.01	0.86
		10	33.82	33.64	23.13	32.62	30.8	2.57

## Sheet: Fig. 2b
	Fig. 2b
	compound	conc. (μM)	exp. 1	exp. 2	exp. 3	exp. 4	mean	SE
	kinetin	2	0.15	0.36	0.08	0.14	0.18	0.06
	kinetin	10	1.29	0.99	0.88	1.2	1.09	0.09
	RECTAS	2	2.73	2.85	2.88	2.76	2.8	0.04
	RECTAS	10	4.28	4.3	4.19	4.39	4.29	0.04
	TG003	2	-1.16	-0.95	-0.98	-0.89	-0.99	0.06
	TG003	10	-1.85	-2.53	-2.16	-1.94	-2.12	0.15
	INDY	2	-2.56	-2.37	-2.78	-2.96	-2.67	0.13
	INDY	10	-4.59	-3.72	-4.58	-3.95	-4.21	0.22
	CaNDY	2	-3.21	-1.68	-2.65	-4.17	-2.92	0.52
	CaNDY	10	-4.29	-7.23	-6.09	-5.87	-5.87	0.6
	ALG	2	-1.01	-0.94	-1.56	-0.57	-1.02	0.2
	ALG	10	-2.2	-3.46	-2.35	-5.94	-3.49	0.86
	SRPIN340	2	-0.08	-0.13	0.15	0.08	0	0.07
	SRPIN340	10	0.19	0.18	-0.1	0.52	0.2	0.13

## Sheet: Fig. 2c
	Fig. 2c
	siRNA	exp. 1	exp. 2	exp. 3	exp. 4	exp. 5	exp. 6	mean	SE
	si-NS	0.79	1.16	1.26	0.81	0.86	1.13	1	0.09
	si-SRSF6	0.1	0.25	0.13	0.24			0.18	0.04
	si-CLKs	0.11	0.29	0.17	0.2			0.19	0.04
	si-DYRKs	1.15	0.36	0.31	0.59	0.71	1.1	0.7	0.14

## Sheet: Fig. 2d
	Fig. 2d
	compound	vector	exp. 1	exp. 2	exp. 3	exp. 4	exp. 5	exp. 6	mean	SE
	DMSO	empty	0.75	1.29	0.82	0.85	1.02	1.28	1	0.1
	DMSO	CLK1	11.71	11.71	11.92	10.12	9.25	11.92	11.1	0.46
	DMSO	K191M	1.92	2.17	2.71	2.58	2.75	2.16	2.38	0.14
	RECTAS 2 µM	empty	15.05	14.6	15.33	16.97	15.64	16.83	15.74	0.39

## Sheet: Fig. 2e
	Fig. 2e
		CaNDY treatment	exp #1	exp #2	exp #3	exp #4	mean	SD
	DMSO	-	1.13	0.99	0.95	0.93	1	0.09
	2 uM RECTAS	-	7.57	15.51	9.57	5.1	9.44	4.44
	10 uM RECTAS	-	20.52	20.11	18.74	22.74	20.53	1.66
	DMSO	+	0.23	0.25	0.21	0.08	0.19	0.08
	2 uM RECTAS	+	0.73	0.07	0.29	0.1	0.3	0.31
	10 uM RECTAS	+	0.35	0.25	0.26	0.23	0.27	0.05

## Sheet: Fig. 2f
	Fig. 2f
		CaNDY treatment	exp #1	exp #2	exp #3	exp #4	mean	SD
	vector	-	1.14	0.85	1.19	0.83	1	0.19
	SRSF6	-	3.93	4.85	3.87	3.69	4.08	0.52
	vector	+	0	0.05	0.08	0.07	0.05	0.04
	SRSF6	+	0	0.3	0.21	0.35	0.21	0.15

## Sheet: Fig. 2l
	Fig. 2l
	compound	conc. (μM)	exp. 1	exp. 2	exp. 3	exp. 4	exp. 5	exp. 6	exp. 7	exp. 8	mean	SD	%cell viability exp. 1	%cell viability exp. 2	%cell viability exp. 3	mean	SE
	RECTAS	0	0.11	0.09	0.09	0.09	0.13	0.15	0.14	0.11	0.11	0.02	0.95	0.99	1.07	1	3.55
	RECTAS	0.01	0.13	0.14	0.11	0.13					0.13	0.01	1.07	1.08	1.11	1.08	1.27
	RECTAS	0.1	0.11	0.13	0.12	0.13					0.12	0.01	1.06	1.08	1.11	1.08	1.51
	RECTAS	0.3	0.19	0.19	0.2	0.16					0.18	0.01	1.05	1.05	1.05	1.05	0.12
	RECTAS	1	0.34	0.34	0.36	0.38					0.35	0.02	1.04	1	1.05	1.03	1.56
	RECTAS	3	0.53	0.56	0.56	0.57					0.55	0.02	1.02	0.99	1.02	1.01	0.83
	RECTAS	10	0.71	0.72	0.72	0.7					0.71	0.01	0.95	0.96	1	0.97	1.48
	RECTAS	20	0.78	0.79	0.76	0.78					0.78	0.01	0.77	0.86	0.84	0.82	2.58
	kinetin	0	0.11	0.09	0.09	0.09	0.13	0.15	0.14	0.11	0.11	0.02	0.95	0.99	1.07	1	3.55
	kinetin	0.01	0.12	0.12	0.12	0.13					0.12	0.01	1.08	1.07	1.03	1.06	1.82
	kinetin	0.1	0.13	0.13	0.12	0.13					0.13	0.01	1.08	1.04	1.09	1.07	1.42
	kinetin	0.3	0.15	0.11	0.13	0.12					0.13	0.02	1.08	1.05	1.07	1.07	0.83
	kinetin	1	0.11	0.12	0.15	0.11					0.12	0.02	1.05	1.06	1.09	1.07	1.03
	kinetin	3	0.15	0.16	0.16	0.14					0.15	0.01	1.09	1.04	1.09	1.07	1.65
	kinetin	10	0.29	0.23	0.24	0.28					0.26	0.03	1.06	1.06	1.1	1.08	1.4
	kinetin	20	0.36	0.37	0.33	0.37					0.36	0.02	1	1.02	1.04	1.02	1.06
	EGCG	0	0.16	0.16	0.13	0.19	0.14	0.17	0.16	0.19	0.16	0.02	0.95	0.99	1.07	1	3.55
	EGCG	0.01	0.15	0.17	0.18	0.15					0.16	0.02	1.06	1.04	1.03	1.04	1.08
	EGCG	0.1	0.14	0.16	0.16	0.16					0.16	0.01	1.04	1	1.06	1.03	1.72
	EGCG	1	0.12	0.17	0.15	0.13					0.14	0.02	1.09	1.01	1.04	1.05	2.23
	EGCG	10	0.13	0.16	0.16	0.13					0.15	0.02	1.07	0.99	1.07	1.04	2.52
	EGCG	30	0.15	0.16	0.14	0.13					0.15	0.01
	EGCG	100	0.18	0.19	0.18	0.17					0.18	0.01	0.74	0.74	0.79	0.76	1.47
	EGCG	300	0.6	0.64	0.63	0.61					0.62	0.02	0.22	0.22	0.22	0.22	0.12

## Sheet: Fig. 3b
	Fig. 3b
		exp. 1	exp. 2	exp. 3	exp. 4	mean	SE
	DMSO	1.01	0.93	1.05	1.01	1	0.02
	50uM biotin	1.11	1.12	0.9	1.21	1.09	0.07
	2uM RECTAS	8.38	8.36	7.57	8.03	8.09	0.19
	2uM b-RECTAS	1.32	1.57	1.67	1.63	1.55	0.08
	10uM b-RECTAS	3.61	2.21	3.78	3.35	3.24	0.36
	50uM b-RECTAS	11.49	11.64	12.29	13.13	12.14	0.37

## Sheet: Fig. 3f
	Fig. 3g
		exp. 1	exp. 2	exp. 3	Mean	SE
	0h	1	1	1	1
	6h	1.41	1.25	1.74	1.47	0.15
	10h	1.81	1.69	1.68	1.72	0.04
	24h	1.49	1.17	2.09	1.58	0.27
	wo	1.67	0.84	1.23	1.25	0.24

[truncated: 13 more sheets: Fig. 3g, Fig. 4b, Fig. 4c, Fig 4e, Fig. 4f, Fig. 4g, Fig. 4h, Fig. S1a, Fig. S1b, Fig. S2a, Fig. S2b, Fig. S3, Fig. S6]
